# Supplementary material for: Characteristics, Motivations, and Preferences of Healthy Volunteers in Phase I Clinical Trials in Sweden
Source: J Empir Res Hum Res Ethics. 2025 Jan 27;20(1-2):59–70. doi: 10.1177/15562646241309142 (PMC12052933; doi:10.1177/15562646241309142)
Supplement: sj-xlsx-3-jre-10.1177_15562646241309142 - Supplemental material for Characteristics, Motivations, and Preferences of Healthy Volunteers in Phase I Clinical Trials in Sweden [file sj-xlsx-3-jre-10.1177_15562646241309142.xlsx]

## Sheet: Spearman
row	column	cor	p	global_adjusted_p	significant
Age	How would you describe your health?	0.030507	0.725405	1	FALSE
Age	What is your highest completed level of education?	0.305878	0.000308809	0.441597	FALSE
How would you describe your health?	What is your highest completed level of education?	0.0214229	0.805198	1	FALSE
Age	What is the travel distance from your home to the trial site?	0.324531	0.000122976	0.177824	FALSE
How would you describe your health?	What is the travel distance from your home to the trial site?	-0.116689	0.177721	1	FALSE
What is your highest completed level of education?	What is the travel distance from your home to the trial site?	0.0514762	0.553227	1	FALSE
Age	Income	0.404854	1.1136e-06	0.00167931	TRUE
How would you describe your health?	Income	0.164938	0.0559149	1	FALSE
What is your highest completed level of education?	Income	0.199118	0.0205988	1	FALSE
What is the travel distance from your home to the trial site?	Income	0.216129	0.0118132	1	FALSE
Age	How satisfied are you overall with your financial situation?	0.19391	0.0242269	1	FALSE
How would you describe your health?	How satisfied are you overall with your financial situation?	0.105182	0.224707	1	FALSE
What is your highest completed level of education?	How satisfied are you overall with your financial situation?	0.101888	0.23964	1	FALSE
What is the travel distance from your home to the trial site?	How satisfied are you overall with your financial situation?	-0.0172654	0.842455	1	FALSE
Income	How satisfied are you overall with your financial situation?	0.372662	8.54377e-06	0.0127046	TRUE
Age	How many drug trials have you participated in?	0.311269	0.000238117	0.34146	FALSE
How would you describe your health?	How many drug trials have you participated in?	0.115647	0.181651	1	FALSE
What is your highest completed level of education?	How many drug trials have you participated in?	0.217684	0.0112052	1	FALSE
What is the travel distance from your home to the trial site?	How many drug trials have you participated in?	0.258351	0.00248314	1	FALSE
Income	How many drug trials have you participated in?	0.189232	0.0279395	1	FALSE
How satisfied are you overall with your financial situation?	How many drug trials have you participated in?	-0.00629827	0.942204	1	FALSE
Age	Is it likely that you would recommend a friend/family member to participate in a trial?	0.0685298	0.431409	1	FALSE
How would you describe your health?	Is it likely that you would recommend a friend/family member to participate in a trial?	0.101584	0.242838	1	FALSE
What is your highest completed level of education?	Is it likely that you would recommend a friend/family member to participate in a trial?	-0.0289983	0.739432	1	FALSE
What is the travel distance from your home to the trial site?	Is it likely that you would recommend a friend/family member to participate in a trial?	0.0682951	0.432992	1	FALSE
Income	Is it likely that you would recommend a friend/family member to participate in a trial?	0.14766	0.0886398	1	FALSE
How satisfied are you overall with your financial situation?	Is it likely that you would recommend a friend/family member to participate in a trial?	0.176199	0.0416996	1	FALSE
How many drug trials have you participated in?	Is it likely that you would recommend a friend/family member to participate in a trial?	0.0219135	0.801566	1	FALSE
Age	What was the reaction of relatives and close friends to your decision to participate?	0.0324991	0.71037	1	FALSE
How would you describe your health?	What was the reaction of relatives and close friends to your decision to participate?	-0.0423695	0.62822	1	FALSE
What is your highest completed level of education?	What was the reaction of relatives and close friends to your decision to participate?	-0.071756	0.411773	1	FALSE
What is the travel distance from your home to the trial site?	What was the reaction of relatives and close friends to your decision to participate?	0.0426107	0.626263	1	FALSE
Income	What was the reaction of relatives and close friends to your decision to participate?	0.169655	0.0509061	1	FALSE
How satisfied are you overall with your financial situation?	What was the reaction of relatives and close friends to your decision to participate?	0.0865998	0.32161	1	FALSE
How many drug trials have you participated in?	What was the reaction of relatives and close friends to your decision to participate?	-0.220235	0.0108575	1	FALSE
Is it likely that you would recommend a friend/family member to participate in a trial?	What was the reaction of relatives and close friends to your decision to participate?	0.22076	0.0109691	1	FALSE
Age	What do you think of the financial compensation in relation to your participation?	-0.125076	0.148338	1	FALSE
How would you describe your health?	What do you think of the financial compensation in relation to your participation?	-0.0638896	0.461621	1	FALSE
What is your highest completed level of education?	What do you think of the financial compensation in relation to your participation?	-0.0616488	0.477512	1	FALSE
What is the travel distance from your home to the trial site?	What do you think of the financial compensation in relation to your participation?	-0.0235552	0.786253	1	FALSE
Income	What do you think of the financial compensation in relation to your participation?	-0.0295798	0.733431	1	FALSE
How satisfied are you overall with your financial situation?	What do you think of the financial compensation in relation to your participation?	0.208373	0.0152983	1	FALSE
How many drug trials have you participated in?	What do you think of the financial compensation in relation to your participation?	-0.154399	0.0737735	1	FALSE
Is it likely that you would recommend a friend/family member to participate in a trial?	What do you think of the financial compensation in relation to your participation?	0.269829	0.00161641	1	FALSE
What was the reaction of relatives and close friends to your decision to participate?	What do you think of the financial compensation in relation to your participation?	0.346162	4.47715e-05	0.0655902	FALSE
Age	What do you think of the oral and written information you received before participating in the trial?	-0.0685495	0.42953	1	FALSE
How would you describe your health?	What do you think of the oral and written information you received before participating in the trial?	0.20215	0.0187103	1	FALSE
What is your highest completed level of education?	What do you think of the oral and written information you received before participating in the trial?	-0.145918	0.0912779	1	FALSE
What is the travel distance from your home to the trial site?	What do you think of the oral and written information you received before participating in the trial?	-0.0400113	0.644978	1	FALSE
Income	What do you think of the oral and written information you received before participating in the trial?	0.0920952	0.288073	1	FALSE
How satisfied are you overall with your financial situation?	What do you think of the oral and written information you received before participating in the trial?	0.0533587	0.538789	1	FALSE
How many drug trials have you participated in?	What do you think of the oral and written information you received before participating in the trial?	-0.0188363	0.828332	1	FALSE
Is it likely that you would recommend a friend/family member to participate in a trial?	What do you think of the oral and written information you received before participating in the trial?	0.157271	0.0695542	1	FALSE
What was the reaction of relatives and close friends to your decision to participate?	What do you think of the oral and written information you received before participating in the trial?	0.19546	0.0241538	1	FALSE
What do you think of the financial compensation in relation to your participation?	What do you think of the oral and written information you received before participating in the trial?	0.230687	0.00710634	1	FALSE
Age	During your participation, were you worried about experiencing side effects?	-0.173013	0.0455971	1	FALSE
How would you describe your health?	During your participation, were you worried about experiencing side effects?	0.0134824	0.877125	1	FALSE
What is your highest completed level of education?	During your participation, were you worried about experiencing side effects?	-0.142207	0.101196	1	FALSE
What is the travel distance from your home to the trial site?	During your participation, were you worried about experiencing side effects?	-0.0969118	0.265301	1	FALSE
Income	During your participation, were you worried about experiencing side effects?	-0.162442	0.0607568	1	FALSE
How satisfied are you overall with your financial situation?	During your participation, were you worried about experiencing side effects?	-0.0139567	0.872838	1	FALSE
How many drug trials have you participated in?	During your participation, were you worried about experiencing side effects?	-0.237094	0.00581044	1	FALSE
Is it likely that you would recommend a friend/family member to participate in a trial?	During your participation, were you worried about experiencing side effects?	-0.204961	0.0179527	1	FALSE
What was the reaction of relatives and close friends to your decision to participate?	During your participation, were you worried about experiencing side effects?	-0.0694613	0.428701	1	FALSE
What do you think of the financial compensation in relation to your participation?	During your participation, were you worried about experiencing side effects?	-0.0989974	0.255104	1	FALSE
What do you think of the oral and written information you received before participating in the trial?	During your participation, were you worried about experiencing side effects?	-0.223786	0.00934155	1	FALSE
Age	How much trust do you have in the competence of the trial personnel (physicians and nurses) to conduct the trial?	0.0545336	0.531431	1	FALSE
How would you describe your health?	How much trust do you have in the competence of the trial personnel (physicians and nurses) to conduct the trial?	0.0977768	0.261038	1	FALSE
What is your highest completed level of education?	How much trust do you have in the competence of the trial personnel (physicians and nurses) to conduct the trial?	-0.0524777	0.547043	1	FALSE
What is the travel distance from your home to the trial site?	How much trust do you have in the competence of the trial personnel (physicians and nurses) to conduct the trial?	0.045441	0.602117	1	FALSE
Income	How much trust do you have in the competence of the trial personnel (physicians and nurses) to conduct the trial?	0.0982305	0.258822	1	FALSE
How satisfied are you overall with your financial situation?	How much trust do you have in the competence of the trial personnel (physicians and nurses) to conduct the trial?	0.145359	0.0937781	1	FALSE
How many drug trials have you participated in?	How much trust do you have in the competence of the trial personnel (physicians and nurses) to conduct the trial?	0.00544528	0.95021	1	FALSE
Is it likely that you would recommend a friend/family member to participate in a trial?	How much trust do you have in the competence of the trial personnel (physicians and nurses) to conduct the trial?	0.272642	0.00149858	1	FALSE
What was the reaction of relatives and close friends to your decision to participate?	How much trust do you have in the competence of the trial personnel (physicians and nurses) to conduct the trial?	0.139373	0.110974	1	FALSE
What do you think of the financial compensation in relation to your participation?	How much trust do you have in the competence of the trial personnel (physicians and nurses) to conduct the trial?	0.265527	0.00193026	1	FALSE
What do you think of the oral and written information you received before participating in the trial?	How much trust do you have in the competence of the trial personnel (physicians and nurses) to conduct the trial?	0.257345	0.00268384	1	FALSE
During your participation, were you worried about experiencing side effects?	How much trust do you have in the competence of the trial personnel (physicians and nurses) to conduct the trial?	-0.234586	0.00657022	1	FALSE
Age	How much trust do you have in the Swedish authorities that reviewed and approved the trial?	-0.087783	0.311338	1	FALSE
How would you describe your health?	How much trust do you have in the Swedish authorities that reviewed and approved the trial?	0.23679	0.0056904	1	FALSE
What is your highest completed level of education?	How much trust do you have in the Swedish authorities that reviewed and approved the trial?	0.0845245	0.329709	1	FALSE
What is the travel distance from your home to the trial site?	How much trust do you have in the Swedish authorities that reviewed and approved the trial?	-0.0192303	0.824798	1	FALSE
Income	How much trust do you have in the Swedish authorities that reviewed and approved the trial?	0.09669	0.264591	1	FALSE
How satisfied are you overall with your financial situation?	How much trust do you have in the Swedish authorities that reviewed and approved the trial?	0.069328	0.424296	1	FALSE
How many drug trials have you participated in?	How much trust do you have in the Swedish authorities that reviewed and approved the trial?	-0.00260792	0.976051	1	FALSE
Is it likely that you would recommend a friend/family member to participate in a trial?	How much trust do you have in the Swedish authorities that reviewed and approved the trial?	0.167857	0.0525426	1	FALSE
What was the reaction of relatives and close friends to your decision to participate?	How much trust do you have in the Swedish authorities that reviewed and approved the trial?	0.15951	0.066661	1	FALSE
What do you think of the financial compensation in relation to your participation?	How much trust do you have in the Swedish authorities that reviewed and approved the trial?	0.119046	0.169064	1	FALSE
What do you think of the oral and written information you received before participating in the trial?	How much trust do you have in the Swedish authorities that reviewed and approved the trial?	0.20132	0.0192115	1	FALSE
During your participation, were you worried about experiencing side effects?	How much trust do you have in the Swedish authorities that reviewed and approved the trial?	-0.195904	0.0232967	1	FALSE
How much trust do you have in the competence of the trial personnel (physicians and nurses) to conduct the trial?	How much trust do you have in the Swedish authorities that reviewed and approved the trial?	0.287168	0.000767605	1	FALSE
Age	How challenging has participation been compared to your expectations?	-0.188501	0.0285616	1	FALSE
How would you describe your health?	How challenging has participation been compared to your expectations?	0.137014	0.113048	1	FALSE
What is your highest completed level of education?	How challenging has participation been compared to your expectations?	-0.095265	0.27173	1	FALSE
What is the travel distance from your home to the trial site?	How challenging has participation been compared to your expectations?	-0.0694009	0.423808	1	FALSE
Income	How challenging has participation been compared to your expectations?	-0.00783922	0.928098	1	FALSE
How satisfied are you overall with your financial situation?	How challenging has participation been compared to your expectations?	-0.102237	0.238028	1	FALSE
How many drug trials have you participated in?	How challenging has participation been compared to your expectations?	-0.0353435	0.684035	1	FALSE
Is it likely that you would recommend a friend/family member to participate in a trial?	How challenging has participation been compared to your expectations?	0.0966561	0.26657	1	FALSE
What was the reaction of relatives and close friends to your decision to participate?	How challenging has participation been compared to your expectations?	-0.0438063	0.616603	1	FALSE
What do you think of the financial compensation in relation to your participation?	How challenging has participation been compared to your expectations?	-0.120553	0.163693	1	FALSE
What do you think of the oral and written information you received before participating in the trial?	How challenging has participation been compared to your expectations?	0.0266283	0.759171	1	FALSE
During your participation, were you worried about experiencing side effects?	How challenging has participation been compared to your expectations?	0.173561	0.044905	1	FALSE
How much trust do you have in the competence of the trial personnel (physicians and nurses) to conduct the trial?	How challenging has participation been compared to your expectations?	-0.0176479	0.839611	1	FALSE
How much trust do you have in the Swedish authorities that reviewed and approved the trial?	How challenging has participation been compared to your expectations?	0.0616947	0.477184	1	FALSE
Age	How likely are you to express interest in participating in more trials?	0.0961235	0.271055	1	FALSE
How would you describe your health?	How likely are you to express interest in participating in more trials?	0.041168	0.638005	1	FALSE
What is your highest completed level of education?	How likely are you to express interest in participating in more trials?	0.00271397	0.975267	1	FALSE
What is the travel distance from your home to the trial site?	How likely are you to express interest in participating in more trials?	0.158195	0.0689668	1	FALSE
Income	How likely are you to express interest in participating in more trials?	0.171311	0.0486546	1	FALSE
How satisfied are you overall with your financial situation?	How likely are you to express interest in participating in more trials?	0.112264	0.198256	1	FALSE
How many drug trials have you participated in?	How likely are you to express interest in participating in more trials?	0.0475565	0.586731	1	FALSE
Is it likely that you would recommend a friend/family member to participate in a trial?	How likely are you to express interest in participating in more trials?	0.581425	2.67342e-13	4.11439e-10	TRUE
What was the reaction of relatives and close friends to your decision to participate?	How likely are you to express interest in participating in more trials?	0.119665	0.173388	1	FALSE
What do you think of the financial compensation in relation to your participation?	How likely are you to express interest in participating in more trials?	0.31626	0.000208483	0.299382	FALSE
What do you think of the oral and written information you received before participating in the trial?	How likely are you to express interest in participating in more trials?	0.119368	0.171148	1	FALSE
During your participation, were you worried about experiencing side effects?	How likely are you to express interest in participating in more trials?	-0.283626	0.000982225	1	FALSE
How much trust do you have in the competence of the trial personnel (physicians and nurses) to conduct the trial?	How likely are you to express interest in participating in more trials?	0.296209	0.000563621	0.797523	FALSE
How much trust do you have in the Swedish authorities that reviewed and approved the trial?	How likely are you to express interest in participating in more trials?	0.0499096	0.568333	1	FALSE
How challenging has participation been compared to your expectations?	How likely are you to express interest in participating in more trials?	-0.138202	0.112648	1	FALSE
Age	The trial being reviewed and approved by authorities	-0.0349057	0.687744	1	FALSE
How would you describe your health?	The trial being reviewed and approved by authorities	0.0320466	0.712142	1	FALSE
What is your highest completed level of education?	The trial being reviewed and approved by authorities	0.141995	0.100419	1	FALSE
What is the travel distance from your home to the trial site?	The trial being reviewed and approved by authorities	-0.0393369	0.650564	1	FALSE
Income	The trial being reviewed and approved by authorities	0.187326	0.0295857	1	FALSE
How satisfied are you overall with your financial situation?	The trial being reviewed and approved by authorities	0.0076793	0.929561	1	FALSE
How many drug trials have you participated in?	The trial being reviewed and approved by authorities	-0.0533967	0.538499	1	FALSE
Is it likely that you would recommend a friend/family member to participate in a trial?	The trial being reviewed and approved by authorities	-0.0861394	0.322353	1	FALSE
What was the reaction of relatives and close friends to your decision to participate?	The trial being reviewed and approved by authorities	0.047052	0.590711	1	FALSE
What do you think of the financial compensation in relation to your participation?	The trial being reviewed and approved by authorities	0.0365989	0.673442	1	FALSE
What do you think of the oral and written information you received before participating in the trial?	The trial being reviewed and approved by authorities	0.0183958	0.832286	1	FALSE
During your participation, were you worried about experiencing side effects?	The trial being reviewed and approved by authorities	0.19364	0.0249741	1	FALSE
How much trust do you have in the competence of the trial personnel (physicians and nurses) to conduct the trial?	The trial being reviewed and approved by authorities	-0.140853	0.104521	1	FALSE
How much trust do you have in the Swedish authorities that reviewed and approved the trial?	The trial being reviewed and approved by authorities	0.0750738	0.386825	1	FALSE
How challenging has participation been compared to your expectations?	The trial being reviewed and approved by authorities	-0.00732202	0.93283	1	FALSE
How likely are you to express interest in participating in more trials?	The trial being reviewed and approved by authorities	-0.0853022	0.328942	1	FALSE
Age	Positive attitude from family and friends towards my participation	0.0462462	0.594296	1	FALSE
How would you describe your health?	Positive attitude from family and friends towards my participation	-0.169928	0.0487955	1	FALSE
What is your highest completed level of education?	Positive attitude from family and friends towards my participation	-0.039877	0.646088	1	FALSE
What is the travel distance from your home to the trial site?	Positive attitude from family and friends towards my participation	0.0574472	0.508089	1	FALSE
Income	Positive attitude from family and friends towards my participation	-0.155388	0.0719229	1	FALSE
How satisfied are you overall with your financial situation?	Positive attitude from family and friends towards my participation	-0.00591245	0.945739	1	FALSE
How many drug trials have you participated in?	Positive attitude from family and friends towards my participation	-0.179657	0.0370681	1	FALSE
Is it likely that you would recommend a friend/family member to participate in a trial?	Positive attitude from family and friends towards my participation	-0.16652	0.0544809	1	FALSE
What was the reaction of relatives and close friends to your decision to participate?	Positive attitude from family and friends towards my participation	0.135531	0.119839	1	FALSE
What do you think of the financial compensation in relation to your participation?	Positive attitude from family and friends towards my participation	-0.0257916	0.766517	1	FALSE
What do you think of the oral and written information you received before participating in the trial?	Positive attitude from family and friends towards my participation	-0.0286719	0.741319	1	FALSE
During your participation, were you worried about experiencing side effects?	Positive attitude from family and friends towards my participation	0.228523	0.00791215	1	FALSE
How much trust do you have in the competence of the trial personnel (physicians and nurses) to conduct the trial?	Positive attitude from family and friends towards my participation	-0.0911643	0.294823	1	FALSE
How much trust do you have in the Swedish authorities that reviewed and approved the trial?	Positive attitude from family and friends towards my participation	-0.0965893	0.265091	1	FALSE
How challenging has participation been compared to your expectations?	Positive attitude from family and friends towards my participation	-0.153658	0.0751865	1	FALSE
How likely are you to express interest in participating in more trials?	Positive attitude from family and friends towards my participation	-0.25405	0.0031699	1	FALSE
The trial being reviewed and approved by authorities	Positive attitude from family and friends towards my participation	0.0839842	0.332821	1	FALSE
Age	Likelihood of experiencing side effects considered to be low	-0.1443	0.0949645	1	FALSE
How would you describe your health?	Likelihood of experiencing side effects considered to be low	0.0902515	0.297874	1	FALSE
What is your highest completed level of education?	Likelihood of experiencing side effects considered to be low	0.0437982	0.613981	1	FALSE
What is the travel distance from your home to the trial site?	Likelihood of experiencing side effects considered to be low	-0.17018	0.0484562	1	FALSE
Income	Likelihood of experiencing side effects considered to be low	-0.133645	0.12227	1	FALSE
How satisfied are you overall with your financial situation?	Likelihood of experiencing side effects considered to be low	-0.0188268	0.828417	1	FALSE
How many drug trials have you participated in?	Likelihood of experiencing side effects considered to be low	-0.151525	0.0793733	1	FALSE
Is it likely that you would recommend a friend/family member to participate in a trial?	Likelihood of experiencing side effects considered to be low	-0.14635	0.0915356	1	FALSE
What was the reaction of relatives and close friends to your decision to participate?	Likelihood of experiencing side effects considered to be low	-0.0953539	0.274928	1	FALSE
What do you think of the financial compensation in relation to your participation?	Likelihood of experiencing side effects considered to be low	-0.0925553	0.285661	1	FALSE
What do you think of the oral and written information you received before participating in the trial?	Likelihood of experiencing side effects considered to be low	-0.0914656	0.291396	1	FALSE
During your participation, were you worried about experiencing side effects?	Likelihood of experiencing side effects considered to be low	0.409047	9.24189e-07	0.00139552	TRUE
How much trust do you have in the competence of the trial personnel (physicians and nurses) to conduct the trial?	Likelihood of experiencing side effects considered to be low	-0.202675	0.0188451	1	FALSE
How much trust do you have in the Swedish authorities that reviewed and approved the trial?	Likelihood of experiencing side effects considered to be low	-0.0256084	0.768129	1	FALSE
How challenging has participation been compared to your expectations?	Likelihood of experiencing side effects considered to be low	0.118745	0.170152	1	FALSE
How likely are you to express interest in participating in more trials?	Likelihood of experiencing side effects considered to be low	-0.211075	0.0147362	1	FALSE
The trial being reviewed and approved by authorities	Likelihood of experiencing side effects considered to be low	0.466634	1.16661e-08	1.78024e-05	TRUE
Positive attitude from family and friends towards my participation	Likelihood of experiencing side effects considered to be low	0.330487	9.04824e-05	0.13129	FALSE
Age	Comprehensive health check-up as part of the trial	0.174771	0.0426212	1	FALSE
How would you describe your health?	Comprehensive health check-up as part of the trial	0.104211	0.229036	1	FALSE
What is your highest completed level of education?	Comprehensive health check-up as part of the trial	-0.094012	0.278113	1	FALSE
What is the travel distance from your home to the trial site?	Comprehensive health check-up as part of the trial	0.103106	0.234038	1	FALSE
Income	Comprehensive health check-up as part of the trial	0.127232	0.141415	1	FALSE
How satisfied are you overall with your financial situation?	Comprehensive health check-up as part of the trial	0.0210257	0.80874	1	FALSE
How many drug trials have you participated in?	Comprehensive health check-up as part of the trial	0.101477	0.241551	1	FALSE
Is it likely that you would recommend a friend/family member to participate in a trial?	Comprehensive health check-up as part of the trial	-0.0475244	0.585555	1	FALSE
What was the reaction of relatives and close friends to your decision to participate?	Comprehensive health check-up as part of the trial	0.0330441	0.705736	1	FALSE
What do you think of the financial compensation in relation to your participation?	Comprehensive health check-up as part of the trial	-0.0574065	0.50839	1	FALSE
What do you think of the oral and written information you received before participating in the trial?	Comprehensive health check-up as part of the trial	0.0744573	0.390747	1	FALSE
During your participation, were you worried about experiencing side effects?	Comprehensive health check-up as part of the trial	0.130444	0.133024	1	FALSE
How much trust do you have in the competence of the trial personnel (physicians and nurses) to conduct the trial?	Comprehensive health check-up as part of the trial	-0.0667945	0.443192	1	FALSE
How much trust do you have in the Swedish authorities that reviewed and approved the trial?	Comprehensive health check-up as part of the trial	-0.0510339	0.556647	1	FALSE
How challenging has participation been compared to your expectations?	Comprehensive health check-up as part of the trial	-0.00767889	0.929565	1	FALSE
How likely are you to express interest in participating in more trials?	Comprehensive health check-up as part of the trial	0.0599017	0.493398	1	FALSE
The trial being reviewed and approved by authorities	Comprehensive health check-up as part of the trial	0.228866	0.0075854	1	FALSE
Positive attitude from family and friends towards my participation	Comprehensive health check-up as part of the trial	0.223704	0.00910263	1	FALSE
Likelihood of experiencing side effects considered to be low	Comprehensive health check-up as part of the trial	0.10401	0.229941	1	FALSE
Age	Amount of financial compensation	-0.0554739	0.522792	1	FALSE
How would you describe your health?	Amount of financial compensation	0.125974	0.145424	1	FALSE
What is your highest completed level of education?	Amount of financial compensation	0.0120184	0.889966	1	FALSE
What is the travel distance from your home to the trial site?	Amount of financial compensation	-0.0220084	0.799985	1	FALSE
Income	Amount of financial compensation	-0.213584	0.0128712	1	FALSE
How satisfied are you overall with your financial situation?	Amount of financial compensation	-0.334619	7.28621e-05	0.106087	FALSE
How many drug trials have you participated in?	Amount of financial compensation	0.141876	0.100707	1	FALSE
Is it likely that you would recommend a friend/family member to participate in a trial?	Amount of financial compensation	-0.135497	0.118523	1	FALSE
What was the reaction of relatives and close friends to your decision to participate?	Amount of financial compensation	-0.346871	4.3085e-05	0.0632058	FALSE
What do you think of the financial compensation in relation to your participation?	Amount of financial compensation	-0.388781	3.1639e-06	0.00473952	TRUE
What do you think of the oral and written information you received before participating in the trial?	Amount of financial compensation	-0.0953145	0.271479	1	FALSE
During your participation, were you worried about experiencing side effects?	Amount of financial compensation	0.13868	0.110036	1	FALSE
How much trust do you have in the competence of the trial personnel (physicians and nurses) to conduct the trial?	Amount of financial compensation	-0.105692	0.224207	1	FALSE
How much trust do you have in the Swedish authorities that reviewed and approved the trial?	Amount of financial compensation	-0.0993556	0.251583	1	FALSE
How challenging has participation been compared to your expectations?	Amount of financial compensation	0.199536	0.0203286	1	FALSE
How likely are you to express interest in participating in more trials?	Amount of financial compensation	-0.109102	0.211267	1	FALSE
The trial being reviewed and approved by authorities	Amount of financial compensation	0.0606963	0.484355	1	FALSE
Positive attitude from family and friends towards my participation	Amount of financial compensation	0.0633901	0.465138	1	FALSE
Likelihood of experiencing side effects considered to be low	Amount of financial compensation	0.29713	0.000465936	0.662562	FALSE
Comprehensive health check-up as part of the trial	Amount of financial compensation	-0.0396206	0.648212	1	FALSE
Age	Competence of trial personnel (doctors and nurses) to conduct the trial	0.0511574	0.555691	1	FALSE
How would you describe your health?	Competence of trial personnel (doctors and nurses) to conduct the trial	0.149295	0.0839498	1	FALSE
What is your highest completed level of education?	Competence of trial personnel (doctors and nurses) to conduct the trial	-0.0580137	0.503908	1	FALSE
What is the travel distance from your home to the trial site?	Competence of trial personnel (doctors and nurses) to conduct the trial	0.0653754	0.451248	1	FALSE
Income	Competence of trial personnel (doctors and nurses) to conduct the trial	0.0456533	0.599037	1	FALSE
How satisfied are you overall with your financial situation?	Competence of trial personnel (doctors and nurses) to conduct the trial	-0.156218	0.070399	1	FALSE
How many drug trials have you participated in?	Competence of trial personnel (doctors and nurses) to conduct the trial	0.0976881	0.259668	1	FALSE
Is it likely that you would recommend a friend/family member to participate in a trial?	Competence of trial personnel (doctors and nurses) to conduct the trial	-0.0189244	0.828183	1	FALSE
What was the reaction of relatives and close friends to your decision to participate?	Competence of trial personnel (doctors and nurses) to conduct the trial	-0.0290435	0.739999	1	FALSE
What do you think of the financial compensation in relation to your participation?	Competence of trial personnel (doctors and nurses) to conduct the trial	-0.0320165	0.712401	1	FALSE
What do you think of the oral and written information you received before participating in the trial?	Competence of trial personnel (doctors and nurses) to conduct the trial	0.0430968	0.619673	1	FALSE
During your participation, were you worried about experiencing side effects?	Competence of trial personnel (doctors and nurses) to conduct the trial	0.153395	0.0768061	1	FALSE
How much trust do you have in the competence of the trial personnel (physicians and nurses) to conduct the trial?	Competence of trial personnel (doctors and nurses) to conduct the trial	-0.0371778	0.669758	1	FALSE
How much trust do you have in the Swedish authorities that reviewed and approved the trial?	Competence of trial personnel (doctors and nurses) to conduct the trial	0.0219893	0.800155	1	FALSE
How challenging has participation been compared to your expectations?	Competence of trial personnel (doctors and nurses) to conduct the trial	0.138676	0.108705	1	FALSE
How likely are you to express interest in participating in more trials?	Competence of trial personnel (doctors and nurses) to conduct the trial	0.000795517	0.992749	1	FALSE
The trial being reviewed and approved by authorities	Competence of trial personnel (doctors and nurses) to conduct the trial	0.0913698	0.291903	1	FALSE
Positive attitude from family and friends towards my participation	Competence of trial personnel (doctors and nurses) to conduct the trial	0.0713786	0.410689	1	FALSE
Likelihood of experiencing side effects considered to be low	Competence of trial personnel (doctors and nurses) to conduct the trial	0.0286241	0.741735	1	FALSE
Comprehensive health check-up as part of the trial	Competence of trial personnel (doctors and nurses) to conduct the trial	0.407954	9.04674e-07	0.00136696	TRUE
Amount of financial compensation	Competence of trial personnel (doctors and nurses) to conduct the trial	0.120334	0.164466	1	FALSE
Age	Respectful/considerate treatment from trial personnel	0.274164	0.00134781	1	FALSE
How would you describe your health?	Respectful/considerate treatment from trial personnel	0.127872	0.140909	1	FALSE
What is your highest completed level of education?	Respectful/considerate treatment from trial personnel	0.109581	0.207522	1	FALSE
What is the travel distance from your home to the trial site?	Respectful/considerate treatment from trial personnel	0.0702208	0.420102	1	FALSE
Income	Respectful/considerate treatment from trial personnel	0.134679	0.120783	1	FALSE
How satisfied are you overall with your financial situation?	Respectful/considerate treatment from trial personnel	0.0944747	0.277563	1	FALSE
How many drug trials have you participated in?	Respectful/considerate treatment from trial personnel	0.197786	0.0219769	1	FALSE
Is it likely that you would recommend a friend/family member to participate in a trial?	Respectful/considerate treatment from trial personnel	0.0212043	0.80858	1	FALSE
What was the reaction of relatives and close friends to your decision to participate?	Respectful/considerate treatment from trial personnel	-0.0104985	0.904899	1	FALSE
What do you think of the financial compensation in relation to your participation?	Respectful/considerate treatment from trial personnel	-0.0361624	0.678271	1	FALSE
What do you think of the oral and written information you received before participating in the trial?	Respectful/considerate treatment from trial personnel	0.0152233	0.861408	1	FALSE
During your participation, were you worried about experiencing side effects?	Respectful/considerate treatment from trial personnel	0.0584036	0.502661	1	FALSE
How much trust do you have in the competence of the trial personnel (physicians and nurses) to conduct the trial?	Respectful/considerate treatment from trial personnel	0.0290494	0.739949	1	FALSE
How much trust do you have in the Swedish authorities that reviewed and approved the trial?	Respectful/considerate treatment from trial personnel	0.0878552	0.312772	1	FALSE
How challenging has participation been compared to your expectations?	Respectful/considerate treatment from trial personnel	0.000533572	0.995118	1	FALSE
How likely are you to express interest in participating in more trials?	Respectful/considerate treatment from trial personnel	-0.0192662	0.826442	1	FALSE
The trial being reviewed and approved by authorities	Respectful/considerate treatment from trial personnel	0.129241	0.136671	1	FALSE
Positive attitude from family and friends towards my participation	Respectful/considerate treatment from trial personnel	0.113156	0.192987	1	FALSE
Likelihood of experiencing side effects considered to be low	Respectful/considerate treatment from trial personnel	0.164581	0.0573945	1	FALSE
Comprehensive health check-up as part of the trial	Respectful/considerate treatment from trial personnel	0.521644	1.02661e-10	1.57379e-07	TRUE
Amount of financial compensation	Respectful/considerate treatment from trial personnel	0.0291008	0.738545	1	FALSE
Competence of trial personnel (doctors and nurses) to conduct the trial	Respectful/considerate treatment from trial personnel	0.295094	0.000537431	0.762614	FALSE
Age	Drug indication	0.12594	0.147063	1	FALSE
How would you describe your health?	Drug indication	0.00943883	0.913804	1	FALSE
What is your highest completed level of education?	Drug indication	-0.0198747	0.819698	1	FALSE
What is the travel distance from your home to the trial site?	Drug indication	0.0221257	0.799685	1	FALSE
Income	Drug indication	0.018413	0.832757	1	FALSE
How satisfied are you overall with your financial situation?	Drug indication	0.100973	0.245697	1	FALSE
How many drug trials have you participated in?	Drug indication	-0.0915975	0.292525	1	FALSE
Is it likely that you would recommend a friend/family member to participate in a trial?	Drug indication	0.0441673	0.613699	1	FALSE
What was the reaction of relatives and close friends to your decision to participate?	Drug indication	0.0160086	0.855436	1	FALSE
What do you think of the financial compensation in relation to your participation?	Drug indication	0.0295513	0.734647	1	FALSE
What do you think of the oral and written information you received before participating in the trial?	Drug indication	0.0949016	0.275389	1	FALSE
During your participation, were you worried about experiencing side effects?	Drug indication	0.149459	0.0859742	1	FALSE
How much trust do you have in the competence of the trial personnel (physicians and nurses) to conduct the trial?	Drug indication	0.025533	0.770493	1	FALSE
How much trust do you have in the Swedish authorities that reviewed and approved the trial?	Drug indication	-0.103966	0.231909	1	FALSE
How challenging has participation been compared to your expectations?	Drug indication	0.017209	0.843549	1	FALSE
How likely are you to express interest in participating in more trials?	Drug indication	0.00459366	0.958309	1	FALSE
The trial being reviewed and approved by authorities	Drug indication	0.11127	0.20056	1	FALSE
Positive attitude from family and friends towards my participation	Drug indication	0.317712	0.000183489	0.263673	FALSE
Likelihood of experiencing side effects considered to be low	Drug indication	0.146389	0.0914485	1	FALSE
Comprehensive health check-up as part of the trial	Drug indication	0.430959	2.01393e-07	0.000305514	TRUE
Amount of financial compensation	Drug indication	-0.152405	0.0787514	1	FALSE
Competence of trial personnel (doctors and nurses) to conduct the trial	Drug indication	0.187488	0.0300616	1	FALSE
Respectful/considerate treatment from trial personnel	Drug indication	0.376569	7.91773e-06	0.0118053	TRUE
Age	How the drug is administered	-0.012405	0.886449	1	FALSE
How would you describe your health?	How the drug is administered	-0.075608	0.383445	1	FALSE
What is your highest completed level of education?	How the drug is administered	0.00956112	0.912362	1	FALSE
What is the travel distance from your home to the trial site?	How the drug is administered	0.029913	0.730544	1	FALSE
Income	How the drug is administered	-0.20113	0.0193279	1	FALSE
How satisfied are you overall with your financial situation?	How the drug is administered	-0.148314	0.0860268	1	FALSE
How many drug trials have you participated in?	How the drug is administered	-0.108652	0.209696	1	FALSE
Is it likely that you would recommend a friend/family member to participate in a trial?	How the drug is administered	-0.152724	0.0781217	1	FALSE
What was the reaction of relatives and close friends to your decision to participate?	How the drug is administered	-0.041186	0.637857	1	FALSE
What do you think of the financial compensation in relation to your participation?	How the drug is administered	-0.144567	0.0943467	1	FALSE
What do you think of the oral and written information you received before participating in the trial?	How the drug is administered	-0.0782192	0.367186	1	FALSE
During your participation, were you worried about experiencing side effects?	How the drug is administered	0.152821	0.0779306	1	FALSE
How much trust do you have in the competence of the trial personnel (physicians and nurses) to conduct the trial?	How the drug is administered	-0.203979	0.0180778	1	FALSE
How much trust do you have in the Swedish authorities that reviewed and approved the trial?	How the drug is administered	-0.0340468	0.695041	1	FALSE
How challenging has participation been compared to your expectations?	How the drug is administered	0.117956	0.173027	1	FALSE
How likely are you to express interest in participating in more trials?	How the drug is administered	-0.0845293	0.333359	1	FALSE
The trial being reviewed and approved by authorities	How the drug is administered	0.149315	0.0839075	1	FALSE
Positive attitude from family and friends towards my participation	How the drug is administered	0.291335	0.000607571	0.858498	FALSE
Likelihood of experiencing side effects considered to be low	How the drug is administered	0.173027	0.0447641	1	FALSE
Comprehensive health check-up as part of the trial	How the drug is administered	0.349607	3.23558e-05	0.0475631	TRUE
Amount of financial compensation	How the drug is administered	0.129971	0.132976	1	FALSE
Competence of trial personnel (doctors and nurses) to conduct the trial	How the drug is administered	0.167917	0.0515675	1	FALSE
Respectful/considerate treatment from trial personnel	How the drug is administered	0.374108	8.47467e-06	0.0126103	TRUE
Drug indication	How the drug is administered	0.322085	0.000147574	0.212949	FALSE
Age	Contributing to medical research	0.142633	0.0988841	1	FALSE
How would you describe your health?	Contributing to medical research	0.110577	0.201687	1	FALSE
What is your highest completed level of education?	Contributing to medical research	0.0809576	0.350598	1	FALSE
What is the travel distance from your home to the trial site?	Contributing to medical research	0.167163	0.0526404	1	FALSE
Income	Contributing to medical research	0.191784	0.0258585	1	FALSE
How satisfied are you overall with your financial situation?	Contributing to medical research	0.057286	0.509282	1	FALSE
How many drug trials have you participated in?	Contributing to medical research	-0.0291942	0.736778	1	FALSE
Is it likely that you would recommend a friend/family member to participate in a trial?	Contributing to medical research	0.0624475	0.473491	1	FALSE
What was the reaction of relatives and close friends to your decision to participate?	Contributing to medical research	0.194831	0.0246223	1	FALSE
What do you think of the financial compensation in relation to your participation?	Contributing to medical research	0.088091	0.309637	1	FALSE
What do you think of the oral and written information you received before participating in the trial?	Contributing to medical research	0.223821	0.00906541	1	FALSE
During your participation, were you worried about experiencing side effects?	Contributing to medical research	0.0115894	0.894269	1	FALSE
How much trust do you have in the competence of the trial personnel (physicians and nurses) to conduct the trial?	Contributing to medical research	0.130778	0.132027	1	FALSE
How much trust do you have in the Swedish authorities that reviewed and approved the trial?	Contributing to medical research	0.0779364	0.368926	1	FALSE
How challenging has participation been compared to your expectations?	Contributing to medical research	0.00967633	0.91131	1	FALSE
How likely are you to express interest in participating in more trials?	Contributing to medical research	0.0830334	0.342015	1	FALSE
The trial being reviewed and approved by authorities	Contributing to medical research	0.122915	0.155533	1	FALSE
Positive attitude from family and friends towards my participation	Contributing to medical research	0.111297	0.198748	1	FALSE
Likelihood of experiencing side effects considered to be low	Contributing to medical research	-0.0239466	0.782789	1	FALSE
Comprehensive health check-up as part of the trial	Contributing to medical research	0.332116	8.31064e-05	0.12067	FALSE
Amount of financial compensation	Contributing to medical research	-0.252659	0.00311202	1	FALSE
Competence of trial personnel (doctors and nurses) to conduct the trial	Contributing to medical research	0.308922	0.000266812	0.382341	FALSE
Respectful/considerate treatment from trial personnel	Contributing to medical research	0.268853	0.00168325	1	FALSE
Drug indication	Contributing to medical research	0.34781	3.82522e-05	0.0561542	FALSE
How the drug is administered	Contributing to medical research	0.138297	0.109682	1	FALSE
Age	Opportunity to get to know and socialize with new people during the trial	-0.0176036	0.839409	1	FALSE
How would you describe your health?	Opportunity to get to know and socialize with new people during the trial	-0.0584879	0.500422	1	FALSE
What is your highest completed level of education?	Opportunity to get to know and socialize with new people during the trial	0.0740786	0.393168	1	FALSE
What is the travel distance from your home to the trial site?	Opportunity to get to know and socialize with new people during the trial	0.0487243	0.574665	1	FALSE
Income	Opportunity to get to know and socialize with new people during the trial	-0.0184517	0.831785	1	FALSE
How satisfied are you overall with your financial situation?	Opportunity to get to know and socialize with new people during the trial	-0.000815835	0.992507	1	FALSE
How many drug trials have you participated in?	Opportunity to get to know and socialize with new people during the trial	-0.0948382	0.273893	1	FALSE
Is it likely that you would recommend a friend/family member to participate in a trial?	Opportunity to get to know and socialize with new people during the trial	0.0550329	0.527673	1	FALSE
What was the reaction of relatives and close friends to your decision to participate?	Opportunity to get to know and socialize with new people during the trial	0.0481145	0.582343	1	FALSE
What do you think of the financial compensation in relation to your participation?	Opportunity to get to know and socialize with new people during the trial	0.0301495	0.728496	1	FALSE
What do you think of the oral and written information you received before participating in the trial?	Opportunity to get to know and socialize with new people during the trial	-0.0283927	0.74375	1	FALSE
During your participation, were you worried about experiencing side effects?	Opportunity to get to know and socialize with new people during the trial	0.149861	0.0839372	1	FALSE
How much trust do you have in the competence of the trial personnel (physicians and nurses) to conduct the trial?	Opportunity to get to know and socialize with new people during the trial	-0.0620048	0.476639	1	FALSE
How much trust do you have in the Swedish authorities that reviewed and approved the trial?	Opportunity to get to know and socialize with new people during the trial	-0.03952	0.649045	1	FALSE
How challenging has participation been compared to your expectations?	Opportunity to get to know and socialize with new people during the trial	-0.178019	0.0388583	1	FALSE
How likely are you to express interest in participating in more trials?	Opportunity to get to know and socialize with new people during the trial	0.148003	0.0891094	1	FALSE
The trial being reviewed and approved by authorities	Opportunity to get to know and socialize with new people during the trial	0.247157	0.00385271	1	FALSE
Positive attitude from family and friends towards my participation	Opportunity to get to know and socialize with new people during the trial	0.150767	0.0809061	1	FALSE
Likelihood of experiencing side effects considered to be low	Opportunity to get to know and socialize with new people during the trial	0.144038	0.0955726	1	FALSE
Comprehensive health check-up as part of the trial	Opportunity to get to know and socialize with new people during the trial	0.182325	0.0343027	1	FALSE
Amount of financial compensation	Opportunity to get to know and socialize with new people during the trial	0.0203088	0.815143	1	FALSE
Competence of trial personnel (doctors and nurses) to conduct the trial	Opportunity to get to know and socialize with new people during the trial	0.132938	0.124277	1	FALSE
Respectful/considerate treatment from trial personnel	Opportunity to get to know and socialize with new people during the trial	0.162869	0.0600731	1	FALSE
Drug indication	Opportunity to get to know and socialize with new people during the trial	0.19305	0.0254277	1	FALSE
How the drug is administered	Opportunity to get to know and socialize with new people during the trial	0.218091	0.0110507	1	FALSE
Contributing to medical research	Opportunity to get to know and socialize with new people during the trial	0.244428	0.00427583	1	FALSE
Age	Learning about how clinical trials work	0.0373737	0.668121	1	FALSE
How would you describe your health?	Learning about how clinical trials work	0.00327452	0.970046	1	FALSE
What is your highest completed level of education?	Learning about how clinical trials work	0.0302534	0.728586	1	FALSE
What is the travel distance from your home to the trial site?	Learning about how clinical trials work	-0.0578188	0.506955	1	FALSE
Income	Learning about how clinical trials work	0.0610226	0.483663	1	FALSE
How satisfied are you overall with your financial situation?	Learning about how clinical trials work	0.0668775	0.442623	1	FALSE
How many drug trials have you participated in?	Learning about how clinical trials work	-0.20599	0.0169479	1	FALSE
Is it likely that you would recommend a friend/family member to participate in a trial?	Learning about how clinical trials work	0.0641094	0.463484	1	FALSE
What was the reaction of relatives and close friends to your decision to participate?	Learning about how clinical trials work	0.196235	0.0241273	1	FALSE
What do you think of the financial compensation in relation to your participation?	Learning about how clinical trials work	-0.0123871	0.887038	1	FALSE
What do you think of the oral and written information you received before participating in the trial?	Learning about how clinical trials work	0.045559	0.601173	1	FALSE
During your participation, were you worried about experiencing side effects?	Learning about how clinical trials work	0.199492	0.0213278	1	FALSE
How much trust do you have in the competence of the trial personnel (physicians and nurses) to conduct the trial?	Learning about how clinical trials work	-0.0319976	0.714645	1	FALSE
How much trust do you have in the Swedish authorities that reviewed and approved the trial?	Learning about how clinical trials work	-0.133699	0.123537	1	FALSE
How challenging has participation been compared to your expectations?	Learning about how clinical trials work	-0.15115	0.0812774	1	FALSE
How likely are you to express interest in participating in more trials?	Learning about how clinical trials work	0.105266	0.229654	1	FALSE
The trial being reviewed and approved by authorities	Learning about how clinical trials work	0.104418	0.229874	1	FALSE
Positive attitude from family and friends towards my participation	Learning about how clinical trials work	0.227929	0.00808008	1	FALSE
Likelihood of experiencing side effects considered to be low	Learning about how clinical trials work	0.109939	0.206035	1	FALSE
Comprehensive health check-up as part of the trial	Learning about how clinical trials work	0.236441	0.00595088	1	FALSE
Amount of financial compensation	Learning about how clinical trials work	-0.189217	0.0285499	1	FALSE
Competence of trial personnel (doctors and nurses) to conduct the trial	Learning about how clinical trials work	0.199342	0.0209351	1	FALSE
Respectful/considerate treatment from trial personnel	Learning about how clinical trials work	0.152722	0.0792652	1	FALSE
Drug indication	Learning about how clinical trials work	0.340292	6.13204e-05	0.0896504	FALSE
How the drug is administered	Learning about how clinical trials work	0.172364	0.0464264	1	FALSE
Contributing to medical research	Learning about how clinical trials work	0.334331	7.87638e-05	0.114523	FALSE
Opportunity to get to know and socialize with new people during the trial	Learning about how clinical trials work	0.52964	4.70077e-11	7.21569e-08	TRUE
Age	Flexibility to change visit days and times to fit my life	-0.0025749	0.976444	1	FALSE
How would you describe your health?	Flexibility to change visit days and times to fit my life	0.175391	0.0426602	1	FALSE
What is your highest completed level of education?	Flexibility to change visit days and times to fit my life	0.141444	0.103059	1	FALSE
What is the travel distance from your home to the trial site?	Flexibility to change visit days and times to fit my life	0.110925	0.201969	1	FALSE
Income	Flexibility to change visit days and times to fit my life	0.110517	0.203643	1	FALSE
How satisfied are you overall with your financial situation?	Flexibility to change visit days and times to fit my life	0.0447953	0.607291	1	FALSE
How many drug trials have you participated in?	Flexibility to change visit days and times to fit my life	0.0319321	0.714163	1	FALSE
Is it likely that you would recommend a friend/family member to participate in a trial?	Flexibility to change visit days and times to fit my life	-0.0363523	0.677838	1	FALSE
What was the reaction of relatives and close friends to your decision to participate?	Flexibility to change visit days and times to fit my life	-0.195878	0.0243908	1	FALSE
What do you think of the financial compensation in relation to your participation?	Flexibility to change visit days and times to fit my life	-0.240734	0.00507989	1	FALSE
What do you think of the oral and written information you received before participating in the trial?	Flexibility to change visit days and times to fit my life	-0.0956914	0.271395	1	FALSE
During your participation, were you worried about experiencing side effects?	Flexibility to change visit days and times to fit my life	0.181977	0.0353436	1	FALSE
How much trust do you have in the competence of the trial personnel (physicians and nurses) to conduct the trial?	Flexibility to change visit days and times to fit my life	-0.0620379	0.478085	1	FALSE
How much trust do you have in the Swedish authorities that reviewed and approved the trial?	Flexibility to change visit days and times to fit my life	-0.00353006	0.96771	1	FALSE
How challenging has participation been compared to your expectations?	Flexibility to change visit days and times to fit my life	-0.0128872	0.882509	1	FALSE
How likely are you to express interest in participating in more trials?	Flexibility to change visit days and times to fit my life	-0.091681	0.295783	1	FALSE
The trial being reviewed and approved by authorities	Flexibility to change visit days and times to fit my life	0.135654	0.118092	1	FALSE
Positive attitude from family and friends towards my participation	Flexibility to change visit days and times to fit my life	0.0181611	0.835012	1	FALSE
Likelihood of experiencing side effects considered to be low	Flexibility to change visit days and times to fit my life	0.207322	0.0162336	1	FALSE
Comprehensive health check-up as part of the trial	Flexibility to change visit days and times to fit my life	0.127507	0.142059	1	FALSE
Amount of financial compensation	Flexibility to change visit days and times to fit my life	0.240118	0.00519745	1	FALSE
Competence of trial personnel (doctors and nurses) to conduct the trial	Flexibility to change visit days and times to fit my life	0.12156	0.161762	1	FALSE
Respectful/considerate treatment from trial personnel	Flexibility to change visit days and times to fit my life	0.2408	0.00506746	1	FALSE
Drug indication	Flexibility to change visit days and times to fit my life	0.0034805	0.968284	1	FALSE
How the drug is administered	Flexibility to change visit days and times to fit my life	0.0751884	0.387897	1	FALSE
Contributing to medical research	Flexibility to change visit days and times to fit my life	0.15452	0.074641	1	FALSE
Opportunity to get to know and socialize with new people during the trial	Flexibility to change visit days and times to fit my life	0.14532	0.093867	1	FALSE
Learning about how clinical trials work	Flexibility to change visit days and times to fit my life	0.0711058	0.416034	1	FALSE
Age	Short trial duration with few visits	0.0590887	0.496024	1	FALSE
How would you describe your health?	Short trial duration with few visits	-0.0543476	0.53128	1	FALSE
What is your highest completed level of education?	Short trial duration with few visits	0.0714906	0.409953	1	FALSE
What is the travel distance from your home to the trial site?	Short trial duration with few visits	0.177116	0.0398751	1	FALSE
Income	Short trial duration with few visits	0.0456167	0.599331	1	FALSE
How satisfied are you overall with your financial situation?	Short trial duration with few visits	0.073294	0.398213	1	FALSE
How many drug trials have you participated in?	Short trial duration with few visits	0.000553864	0.994913	1	FALSE
Is it likely that you would recommend a friend/family member to participate in a trial?	Short trial duration with few visits	-0.168892	0.0510819	1	FALSE
What was the reaction of relatives and close friends to your decision to participate?	Short trial duration with few visits	-0.108266	0.214809	1	FALSE
What do you think of the financial compensation in relation to your participation?	Short trial duration with few visits	0.00421755	0.961279	1	FALSE
What do you think of the oral and written information you received before participating in the trial?	Short trial duration with few visits	-0.103604	0.231777	1	FALSE
During your participation, were you worried about experiencing side effects?	Short trial duration with few visits	0.225307	0.00885948	1	FALSE
How much trust do you have in the competence of the trial personnel (physicians and nurses) to conduct the trial?	Short trial duration with few visits	-0.0755659	0.385512	1	FALSE
How much trust do you have in the Swedish authorities that reviewed and approved the trial?	Short trial duration with few visits	-0.0790167	0.362306	1	FALSE
How challenging has participation been compared to your expectations?	Short trial duration with few visits	0.0251736	0.771956	1	FALSE
How likely are you to express interest in participating in more trials?	Short trial duration with few visits	-0.21775	0.0118089	1	FALSE
The trial being reviewed and approved by authorities	Short trial duration with few visits	0.153699	0.0751068	1	FALSE
Positive attitude from family and friends towards my participation	Short trial duration with few visits	0.30764	0.000283808	0.40613	FALSE
Likelihood of experiencing side effects considered to be low	Short trial duration with few visits	0.194395	0.023867	1	FALSE
Comprehensive health check-up as part of the trial	Short trial duration with few visits	0.0547988	0.527872	1	FALSE
Amount of financial compensation	Short trial duration with few visits	0.0484132	0.577112	1	FALSE
Competence of trial personnel (doctors and nurses) to conduct the trial	Short trial duration with few visits	0.111556	0.1977	1	FALSE
Respectful/considerate treatment from trial personnel	Short trial duration with few visits	0.208219	0.0157677	1	FALSE
Drug indication	Short trial duration with few visits	0.113754	0.190632	1	FALSE
How the drug is administered	Short trial duration with few visits	0.256644	0.00265845	1	FALSE
Contributing to medical research	Short trial duration with few visits	0.0516678	0.551749	1	FALSE
Opportunity to get to know and socialize with new people during the trial	Short trial duration with few visits	0.0557131	0.520999	1	FALSE
Learning about how clinical trials work	Short trial duration with few visits	0.165933	0.0553494	1	FALSE
Flexibility to change visit days and times to fit my life	Short trial duration with few visits	0.281019	0.00100512	1	FALSE
Age	Standard of trial facilities	0.11525	0.183165	1	FALSE
How would you describe your health?	Standard of trial facilities	0.166922	0.052987	1	FALSE
What is your highest completed level of education?	Standard of trial facilities	0.0378769	0.662725	1	FALSE
What is the travel distance from your home to the trial site?	Standard of trial facilities	0.0897712	0.300463	1	FALSE
Income	Standard of trial facilities	-0.00958219	0.91217	1	FALSE
How satisfied are you overall with your financial situation?	Standard of trial facilities	-0.047519	0.584175	1	FALSE
How many drug trials have you participated in?	Standard of trial facilities	0.0371568	0.668755	1	FALSE
Is it likely that you would recommend a friend/family member to participate in a trial?	Standard of trial facilities	-0.0261827	0.763949	1	FALSE
What was the reaction of relatives and close friends to your decision to participate?	Standard of trial facilities	-0.124353	0.153836	1	FALSE
What do you think of the financial compensation in relation to your participation?	Standard of trial facilities	-0.142866	0.0983289	1	FALSE
What do you think of the oral and written information you received before participating in the trial?	Standard of trial facilities	-0.00275455	0.974705	1	FALSE
During your participation, were you worried about experiencing side effects?	Standard of trial facilities	0.178764	0.0387688	1	FALSE
How much trust do you have in the competence of the trial personnel (physicians and nurses) to conduct the trial?	Standard of trial facilities	-0.0918453	0.291216	1	FALSE
How much trust do you have in the Swedish authorities that reviewed and approved the trial?	Standard of trial facilities	0.0557347	0.520837	1	FALSE
How challenging has participation been compared to your expectations?	Standard of trial facilities	-0.0828742	0.339273	1	FALSE
How likely are you to express interest in participating in more trials?	Standard of trial facilities	0.130507	0.134319	1	FALSE
The trial being reviewed and approved by authorities	Standard of trial facilities	0.141946	0.100538	1	FALSE
Positive attitude from family and friends towards my participation	Standard of trial facilities	0.123143	0.154761	1	FALSE
Likelihood of experiencing side effects considered to be low	Standard of trial facilities	0.237409	0.00556187	1	FALSE
Comprehensive health check-up as part of the trial	Standard of trial facilities	0.456613	2.60219e-08	3.96314e-05	TRUE
Amount of financial compensation	Standard of trial facilities	0.222269	0.00956947	1	FALSE
Competence of trial personnel (doctors and nurses) to conduct the trial	Standard of trial facilities	0.275253	0.00123334	1	FALSE
Respectful/considerate treatment from trial personnel	Standard of trial facilities	0.286274	0.000798584	1	FALSE
Drug indication	Standard of trial facilities	0.129261	0.136608	1	FALSE
How the drug is administered	Standard of trial facilities	0.2955	0.000502337	0.713821	FALSE
Contributing to medical research	Standard of trial facilities	0.170801	0.0476303	1	FALSE
Opportunity to get to know and socialize with new people during the trial	Standard of trial facilities	0.26813	0.00166543	1	FALSE
Learning about how clinical trials work	Standard of trial facilities	0.266484	0.00185604	1	FALSE
Flexibility to change visit days and times to fit my life	Standard of trial facilities	0.235998	0.00604808	1	FALSE
Short trial duration with few visits	Standard of trial facilities	0.146965	0.0889519	1	FALSE
Age	A trial that has not been reviewed or approved by any authority (government agency)	0.216841	0.0118487	1	FALSE
How would you describe your health?	A trial that has not been reviewed or approved by any authority (government agency)	-0.141302	0.103409	1	FALSE
What is your highest completed level of education?	A trial that has not been reviewed or approved by any authority (government agency)	-0.0307682	0.724153	1	FALSE
What is the travel distance from your home to the trial site?	A trial that has not been reviewed or approved by any authority (government agency)	0.0931479	0.284398	1	FALSE
Income	A trial that has not been reviewed or approved by any authority (government agency)	0.0715317	0.411456	1	FALSE
How satisfied are you overall with your financial situation?	A trial that has not been reviewed or approved by any authority (government agency)	0.0206752	0.812567	1	FALSE
How many drug trials have you participated in?	A trial that has not been reviewed or approved by any authority (government agency)	0.116645	0.179532	1	FALSE
Is it likely that you would recommend a friend/family member to participate in a trial?	A trial that has not been reviewed or approved by any authority (government agency)	0.0867432	0.320807	1	FALSE
What was the reaction of relatives and close friends to your decision to participate?	A trial that has not been reviewed or approved by any authority (government agency)	0.0496995	0.571446	1	FALSE
What do you think of the financial compensation in relation to your participation?	A trial that has not been reviewed or approved by any authority (government agency)	0.00480119	0.956093	1	FALSE
What do you think of the oral and written information you received before participating in the trial?	A trial that has not been reviewed or approved by any authority (government agency)	0.0398143	0.647853	1	FALSE
During your participation, were you worried about experiencing side effects?	A trial that has not been reviewed or approved by any authority (government agency)	-0.130298	0.13495	1	FALSE
How much trust do you have in the competence of the trial personnel (physicians and nurses) to conduct the trial?	A trial that has not been reviewed or approved by any authority (government agency)	0.053357	0.541882	1	FALSE
How much trust do you have in the Swedish authorities that reviewed and approved the trial?	A trial that has not been reviewed or approved by any authority (government agency)	-0.113751	0.190644	1	FALSE
How challenging has participation been compared to your expectations?	A trial that has not been reviewed or approved by any authority (government agency)	-0.0739604	0.395716	1	FALSE
How likely are you to express interest in participating in more trials?	A trial that has not been reviewed or approved by any authority (government agency)	0.228368	0.00844629	1	FALSE
The trial being reviewed and approved by authorities	A trial that has not been reviewed or approved by any authority (government agency)	-0.465625	1.43597e-08	2.18985e-05	TRUE
Positive attitude from family and friends towards my participation	A trial that has not been reviewed or approved by any authority (government agency)	-0.037651	0.665805	1	FALSE
Likelihood of experiencing side effects considered to be low	A trial that has not been reviewed or approved by any authority (government agency)	-0.401526	1.5216e-06	0.00229153	TRUE
Comprehensive health check-up as part of the trial	A trial that has not been reviewed or approved by any authority (government agency)	0.0937336	0.281367	1	FALSE
Amount of financial compensation	A trial that has not been reviewed or approved by any authority (government agency)	-0.0984075	0.257961	1	FALSE
Competence of trial personnel (doctors and nurses) to conduct the trial	A trial that has not been reviewed or approved by any authority (government agency)	0.00880331	0.919588	1	FALSE
Respectful/considerate treatment from trial personnel	A trial that has not been reviewed or approved by any authority (government agency)	0.0749909	0.390957	1	FALSE
Drug indication	A trial that has not been reviewed or approved by any authority (government agency)	-0.0222576	0.799267	1	FALSE
How the drug is administered	A trial that has not been reviewed or approved by any authority (government agency)	0.055006	0.527875	1	FALSE
Contributing to medical research	A trial that has not been reviewed or approved by any authority (government agency)	0.0357578	0.681674	1	FALSE
Opportunity to get to know and socialize with new people during the trial	A trial that has not been reviewed or approved by any authority (government agency)	0.0179696	0.836728	1	FALSE
Learning about how clinical trials work	A trial that has not been reviewed or approved by any authority (government agency)	0.00188409	0.982828	1	FALSE
Flexibility to change visit days and times to fit my life	A trial that has not been reviewed or approved by any authority (government agency)	0.00742388	0.932413	1	FALSE
Short trial duration with few visits	A trial that has not been reviewed or approved by any authority (government agency)	-0.0480879	0.581111	1	FALSE
Standard of trial facilities	A trial that has not been reviewed or approved by any authority (government agency)	-0.088034	0.311784	1	FALSE
Age	A trial that has been reviewed and approved only by authorities in another EU country	0.251496	0.00337585	1	FALSE
How would you describe your health?	A trial that has been reviewed and approved only by authorities in another EU country	0.0620236	0.476505	1	FALSE
What is your highest completed level of education?	A trial that has been reviewed and approved only by authorities in another EU country	0.0523889	0.547722	1	FALSE
What is the travel distance from your home to the trial site?	A trial that has been reviewed and approved only by authorities in another EU country	0.0967346	0.26618	1	FALSE
Income	A trial that has been reviewed and approved only by authorities in another EU country	0.0416315	0.632926	1	FALSE
How satisfied are you overall with your financial situation?	A trial that has been reviewed and approved only by authorities in another EU country	0.0910872	0.295234	1	FALSE
How many drug trials have you participated in?	A trial that has been reviewed and approved only by authorities in another EU country	0.300958	0.000410105	0.58481	FALSE
Is it likely that you would recommend a friend/family member to participate in a trial?	A trial that has been reviewed and approved only by authorities in another EU country	0.0846583	0.332619	1	FALSE
What was the reaction of relatives and close friends to your decision to participate?	A trial that has been reviewed and approved only by authorities in another EU country	-0.0731386	0.404606	1	FALSE
What do you think of the financial compensation in relation to your participation?	A trial that has been reviewed and approved only by authorities in another EU country	-0.0483473	0.579071	1	FALSE
What do you think of the oral and written information you received before participating in the trial?	A trial that has been reviewed and approved only by authorities in another EU country	0.00121376	0.988895	1	FALSE
During your participation, were you worried about experiencing side effects?	A trial that has been reviewed and approved only by authorities in another EU country	-0.246166	0.00428728	1	FALSE
How much trust do you have in the competence of the trial personnel (physicians and nurses) to conduct the trial?	A trial that has been reviewed and approved only by authorities in another EU country	0.130306	0.134927	1	FALSE
How much trust do you have in the Swedish authorities that reviewed and approved the trial?	A trial that has been reviewed and approved only by authorities in another EU country	0.0298996	0.731638	1	FALSE
How challenging has participation been compared to your expectations?	A trial that has been reviewed and approved only by authorities in another EU country	-0.0155859	0.858141	1	FALSE
How likely are you to express interest in participating in more trials?	A trial that has been reviewed and approved only by authorities in another EU country	0.131055	0.134172	1	FALSE
The trial being reviewed and approved by authorities	A trial that has been reviewed and approved only by authorities in another EU country	-0.37679	7.21275e-06	0.0107614	TRUE
Positive attitude from family and friends towards my participation	A trial that has been reviewed and approved only by authorities in another EU country	-0.182423	0.0348887	1	FALSE
Likelihood of experiencing side effects considered to be low	A trial that has been reviewed and approved only by authorities in another EU country	-0.47879	4.86465e-09	7.44291e-06	TRUE
Comprehensive health check-up as part of the trial	A trial that has been reviewed and approved only by authorities in another EU country	-0.0414177	0.634675	1	FALSE
Amount of financial compensation	A trial that has been reviewed and approved only by authorities in another EU country	-0.156927	0.0701746	1	FALSE
Competence of trial personnel (doctors and nurses) to conduct the trial	A trial that has been reviewed and approved only by authorities in another EU country	-0.0514682	0.55479	1	FALSE
Respectful/considerate treatment from trial personnel	A trial that has been reviewed and approved only by authorities in another EU country	-0.102994	0.238115	1	FALSE
Drug indication	A trial that has been reviewed and approved only by authorities in another EU country	-0.180256	0.0378725	1	FALSE
How the drug is administered	A trial that has been reviewed and approved only by authorities in another EU country	-0.144494	0.0957681	1	FALSE
Contributing to medical research	A trial that has been reviewed and approved only by authorities in another EU country	0.00197617	0.98192	1	FALSE
Opportunity to get to know and socialize with new people during the trial	A trial that has been reviewed and approved only by authorities in another EU country	-0.106587	0.220284	1	FALSE
Learning about how clinical trials work	A trial that has been reviewed and approved only by authorities in another EU country	-0.0669303	0.444003	1	FALSE
Flexibility to change visit days and times to fit my life	A trial that has been reviewed and approved only by authorities in another EU country	-0.0547981	0.531008	1	FALSE
Short trial duration with few visits	A trial that has been reviewed and approved only by authorities in another EU country	-0.243365	0.0046043	1	FALSE
Standard of trial facilities	A trial that has been reviewed and approved only by authorities in another EU country	-0.169111	0.0507771	1	FALSE
A trial that has not been reviewed or approved by any authority (government agency)	A trial that has been reviewed and approved only by authorities in another EU country	0.531504	3.90687e-11	6.00096e-08	TRUE
Age	A trial where you receive no financial compensation	0.0766773	0.378542	1	FALSE
How would you describe your health?	A trial where you receive no financial compensation	-0.250375	0.00352542	1	FALSE
What is your highest completed level of education?	A trial where you receive no financial compensation	0.0802738	0.356518	1	FALSE
What is the travel distance from your home to the trial site?	A trial where you receive no financial compensation	0.00836085	0.923617	1	FALSE
Income	A trial where you receive no financial compensation	0.174799	0.0433763	1	FALSE
How satisfied are you overall with your financial situation?	A trial where you receive no financial compensation	0.185786	0.0316167	1	FALSE
How many drug trials have you participated in?	A trial where you receive no financial compensation	-0.0338512	0.697797	1	FALSE
Is it likely that you would recommend a friend/family member to participate in a trial?	A trial where you receive no financial compensation	0.0261648	0.764979	1	FALSE
What was the reaction of relatives and close friends to your decision to participate?	A trial where you receive no financial compensation	0.160237	0.0664542	1	FALSE
What do you think of the financial compensation in relation to your participation?	A trial where you receive no financial compensation	0.251524	0.00337212	1	FALSE
What do you think of the oral and written information you received before participating in the trial?	A trial where you receive no financial compensation	-0.0645354	0.458799	1	FALSE
During your participation, were you worried about experiencing side effects?	A trial where you receive no financial compensation	-0.00753696	0.931386	1	FALSE
How much trust do you have in the competence of the trial personnel (physicians and nurses) to conduct the trial?	A trial where you receive no financial compensation	-0.0236745	0.786784	1	FALSE
How much trust do you have in the Swedish authorities that reviewed and approved the trial?	A trial where you receive no financial compensation	-0.00898678	0.917918	1	FALSE
How challenging has participation been compared to your expectations?	A trial where you receive no financial compensation	-0.119674	0.168417	1	FALSE
How likely are you to express interest in participating in more trials?	A trial where you receive no financial compensation	0.112131	0.20052	1	FALSE
The trial being reviewed and approved by authorities	A trial where you receive no financial compensation	-0.0348407	0.689412	1	FALSE
Positive attitude from family and friends towards my participation	A trial where you receive no financial compensation	0.0202986	0.81592	1	FALSE
Likelihood of experiencing side effects considered to be low	A trial where you receive no financial compensation	-0.11125	0.200644	1	FALSE
Comprehensive health check-up as part of the trial	A trial where you receive no financial compensation	0.0375827	0.666376	1	FALSE
Amount of financial compensation	A trial where you receive no financial compensation	-0.450164	4.83554e-08	7.35486e-05	TRUE
Competence of trial personnel (doctors and nurses) to conduct the trial	A trial where you receive no financial compensation	0.0223647	0.797568	1	FALSE
Respectful/considerate treatment from trial personnel	A trial where you receive no financial compensation	0.00457769	0.958294	1	FALSE
Drug indication	A trial where you receive no financial compensation	0.142179	0.102571	1	FALSE
How the drug is administered	A trial where you receive no financial compensation	-0.131757	0.129134	1	FALSE
Contributing to medical research	A trial where you receive no financial compensation	0.143677	0.0976798	1	FALSE
Opportunity to get to know and socialize with new people during the trial	A trial where you receive no financial compensation	0.0391452	0.653384	1	FALSE
Learning about how clinical trials work	A trial where you receive no financial compensation	0.172795	0.0467076	1	FALSE
Flexibility to change visit days and times to fit my life	A trial where you receive no financial compensation	-0.202433	0.0194506	1	FALSE
Short trial duration with few visits	A trial where you receive no financial compensation	-0.0518999	0.55147	1	FALSE
Standard of trial facilities	A trial where you receive no financial compensation	-0.16474	0.0571516	1	FALSE
A trial that has not been reviewed or approved by any authority (government agency)	A trial where you receive no financial compensation	0.125998	0.146874	1	FALSE
A trial that has been reviewed and approved only by authorities in another EU country	A trial where you receive no financial compensation	0.0974688	0.262551	1	FALSE
Age	A trial where temporary, mild side effects can be expected	-0.0304488	0.726902	1	FALSE
How would you describe your health?	A trial where temporary, mild side effects can be expected	0.0951172	0.274295	1	FALSE
What is your highest completed level of education?	A trial where temporary, mild side effects can be expected	0.0205102	0.814036	1	FALSE
What is the travel distance from your home to the trial site?	A trial where temporary, mild side effects can be expected	0.0282641	0.745802	1	FALSE
Income	A trial where temporary, mild side effects can be expected	0.0743568	0.393182	1	FALSE
How satisfied are you overall with your financial situation?	A trial where temporary, mild side effects can be expected	0.00682254	0.937639	1	FALSE
How many drug trials have you participated in?	A trial where temporary, mild side effects can be expected	0.0816288	0.348432	1	FALSE
Is it likely that you would recommend a friend/family member to participate in a trial?	A trial where temporary, mild side effects can be expected	0.179438	0.0387667	1	FALSE
What was the reaction of relatives and close friends to your decision to participate?	A trial where temporary, mild side effects can be expected	0.0225711	0.797265	1	FALSE
What do you think of the financial compensation in relation to your participation?	A trial where temporary, mild side effects can be expected	0.0843728	0.332413	1	FALSE
What do you think of the oral and written information you received before participating in the trial?	A trial where temporary, mild side effects can be expected	0.223806	0.00933499	1	FALSE
During your participation, were you worried about experiencing side effects?	A trial where temporary, mild side effects can be expected	-0.201254	0.0201852	1	FALSE
How much trust do you have in the competence of the trial personnel (physicians and nurses) to conduct the trial?	A trial where temporary, mild side effects can be expected	0.102398	0.240857	1	FALSE
How much trust do you have in the Swedish authorities that reviewed and approved the trial?	A trial where temporary, mild side effects can be expected	0.113701	0.190841	1	FALSE
How challenging has participation been compared to your expectations?	A trial where temporary, mild side effects can be expected	0.0761848	0.381621	1	FALSE
How likely are you to express interest in participating in more trials?	A trial where temporary, mild side effects can be expected	0.188372	0.0305375	1	FALSE
The trial being reviewed and approved by authorities	A trial where temporary, mild side effects can be expected	-0.246177	0.00414023	1	FALSE
Positive attitude from family and friends towards my participation	A trial where temporary, mild side effects can be expected	-0.289624	0.000688106	0.97023	FALSE
Likelihood of experiencing side effects considered to be low	A trial where temporary, mild side effects can be expected	-0.304649	0.000344915	0.492884	FALSE
Comprehensive health check-up as part of the trial	A trial where temporary, mild side effects can be expected	-0.0606191	0.486564	1	FALSE
Amount of financial compensation	A trial where temporary, mild side effects can be expected	0.0316943	0.7162	1	FALSE
Competence of trial personnel (doctors and nurses) to conduct the trial	A trial where temporary, mild side effects can be expected	0.0751268	0.388287	1	FALSE
Respectful/considerate treatment from trial personnel	A trial where temporary, mild side effects can be expected	-0.0609376	0.48594	1	FALSE
Drug indication	A trial where temporary, mild side effects can be expected	-0.0179506	0.83751	1	FALSE
How the drug is administered	A trial where temporary, mild side effects can be expected	-0.239775	0.005264	1	FALSE
Contributing to medical research	A trial where temporary, mild side effects can be expected	0.0855237	0.325836	1	FALSE
Opportunity to get to know and socialize with new people during the trial	A trial where temporary, mild side effects can be expected	-0.197363	0.0222676	1	FALSE
Learning about how clinical trials work	A trial where temporary, mild side effects can be expected	-0.0403525	0.644682	1	FALSE
Flexibility to change visit days and times to fit my life	A trial where temporary, mild side effects can be expected	-0.0875712	0.316192	1	FALSE
Short trial duration with few visits	A trial where temporary, mild side effects can be expected	-0.291162	0.00064222	0.906815	FALSE
Standard of trial facilities	A trial where temporary, mild side effects can be expected	-0.0528497	0.544201	1	FALSE
A trial that has not been reviewed or approved by any authority (government agency)	A trial where temporary, mild side effects can be expected	0.108292	0.212952	1	FALSE
A trial that has been reviewed and approved only by authorities in another EU country	A trial where temporary, mild side effects can be expected	0.119888	0.167654	1	FALSE
A trial where you receive no financial compensation	A trial where temporary, mild side effects can be expected	0.0863776	0.321012	1	FALSE
Age	A trial with an uncomfortable procedure	0.193674	0.0249475	1	FALSE
How would you describe your health?	A trial with an uncomfortable procedure	0.0221269	0.799674	1	FALSE
What is your highest completed level of education?	A trial with an uncomfortable procedure	0.0424769	0.626032	1	FALSE
What is the travel distance from your home to the trial site?	A trial with an uncomfortable procedure	0.143359	0.0984315	1	FALSE
Income	A trial with an uncomfortable procedure	0.1479	0.088116	1	FALSE
How satisfied are you overall with your financial situation?	A trial with an uncomfortable procedure	-0.0160271	0.85417	1	FALSE
How many drug trials have you participated in?	A trial with an uncomfortable procedure	0.121862	0.160713	1	FALSE
Is it likely that you would recommend a friend/family member to participate in a trial?	A trial with an uncomfortable procedure	0.221859	0.0102725	1	FALSE
What was the reaction of relatives and close friends to your decision to participate?	A trial with an uncomfortable procedure	0.0937856	0.284788	1	FALSE
What do you think of the financial compensation in relation to your participation?	A trial with an uncomfortable procedure	0.0913462	0.293856	1	FALSE
What do you think of the oral and written information you received before participating in the trial?	A trial with an uncomfortable procedure	0.0499796	0.56631	1	FALSE
During your participation, were you worried about experiencing side effects?	A trial with an uncomfortable procedure	-0.190609	0.0279739	1	FALSE
How much trust do you have in the competence of the trial personnel (physicians and nurses) to conduct the trial?	A trial with an uncomfortable procedure	0.169347	0.0513351	1	FALSE
How much trust do you have in the Swedish authorities that reviewed and approved the trial?	A trial with an uncomfortable procedure	-0.101797	0.241847	1	FALSE
How challenging has participation been compared to your expectations?	A trial with an uncomfortable procedure	-0.0409063	0.638866	1	FALSE
How likely are you to express interest in participating in more trials?	A trial with an uncomfortable procedure	0.159493	0.0677413	1	FALSE
The trial being reviewed and approved by authorities	A trial with an uncomfortable procedure	-0.337346	6.72073e-05	0.0981227	FALSE
Positive attitude from family and friends towards my participation	A trial with an uncomfortable procedure	-0.205868	0.0170149	1	FALSE
Likelihood of experiencing side effects considered to be low	A trial with an uncomfortable procedure	-0.401594	1.51484e-06	0.00228286	TRUE
Comprehensive health check-up as part of the trial	A trial with an uncomfortable procedure	-0.1216	0.161625	1	FALSE
Amount of financial compensation	A trial with an uncomfortable procedure	-0.0916891	0.292041	1	FALSE
Competence of trial personnel (doctors and nurses) to conduct the trial	A trial with an uncomfortable procedure	-0.0417906	0.631627	1	FALSE
Respectful/considerate treatment from trial personnel	A trial with an uncomfortable procedure	-0.145103	0.0956253	1	FALSE
Drug indication	A trial with an uncomfortable procedure	-0.108365	0.214388	1	FALSE
How the drug is administered	A trial with an uncomfortable procedure	-0.334755	7.70346e-05	0.112085	FALSE
Contributing to medical research	A trial with an uncomfortable procedure	0.0393498	0.651691	1	FALSE
Opportunity to get to know and socialize with new people during the trial	A trial with an uncomfortable procedure	-0.290748	0.000654275	0.923182	FALSE
Learning about how clinical trials work	A trial with an uncomfortable procedure	-0.0150469	0.863515	1	FALSE
Flexibility to change visit days and times to fit my life	A trial with an uncomfortable procedure	-0.00951504	0.913441	1	FALSE
Short trial duration with few visits	A trial with an uncomfortable procedure	-0.169194	0.0506629	1	FALSE
Standard of trial facilities	A trial with an uncomfortable procedure	-0.255812	0.00285154	1	FALSE
A trial that has not been reviewed or approved by any authority (government agency)	A trial with an uncomfortable procedure	0.256106	0.00281872	1	FALSE
A trial that has been reviewed and approved only by authorities in another EU country	A trial with an uncomfortable procedure	0.340687	5.62601e-05	0.0823086	FALSE
A trial where you receive no financial compensation	A trial with an uncomfortable procedure	0.231259	0.00717766	1	FALSE
A trial where temporary, mild side effects can be expected	A trial with an uncomfortable procedure	0.378358	6.55941e-06	0.00979976	TRUE
Age	A trial where you would need to be bedridden for parts of certain days due to frequent blood tests	0.0208652	0.810877	1	FALSE
How would you describe your health?	A trial where you would need to be bedridden for parts of certain days due to frequent blood tests	0.0541178	0.53457	1	FALSE
What is your highest completed level of education?	A trial where you would need to be bedridden for parts of certain days due to frequent blood tests	0.0819534	0.346512	1	FALSE
What is the travel distance from your home to the trial site?	A trial where you would need to be bedridden for parts of certain days due to frequent blood tests	0.188567	0.0291103	1	FALSE
Income	A trial where you would need to be bedridden for parts of certain days due to frequent blood tests	-0.00914907	0.916441	1	FALSE
How satisfied are you overall with your financial situation?	A trial where you would need to be bedridden for parts of certain days due to frequent blood tests	-0.143686	0.0976593	1	FALSE
How many drug trials have you participated in?	A trial where you would need to be bedridden for parts of certain days due to frequent blood tests	0.0197954	0.820405	1	FALSE
Is it likely that you would recommend a friend/family member to participate in a trial?	A trial where you would need to be bedridden for parts of certain days due to frequent blood tests	0.323878	0.000143005	0.206499	FALSE
What was the reaction of relatives and close friends to your decision to participate?	A trial where you would need to be bedridden for parts of certain days due to frequent blood tests	0.0572505	0.514377	1	FALSE
What do you think of the financial compensation in relation to your participation?	A trial where you would need to be bedridden for parts of certain days due to frequent blood tests	0.100759	0.246701	1	FALSE
What do you think of the oral and written information you received before participating in the trial?	A trial where you would need to be bedridden for parts of certain days due to frequent blood tests	0.0767982	0.377788	1	FALSE
During your participation, were you worried about experiencing side effects?	A trial where you would need to be bedridden for parts of certain days due to frequent blood tests	-0.247766	0.0040354	1	FALSE
How much trust do you have in the competence of the trial personnel (physicians and nurses) to conduct the trial?	A trial where you would need to be bedridden for parts of certain days due to frequent blood tests	0.219295	0.011209	1	FALSE
How much trust do you have in the Swedish authorities that reviewed and approved the trial?	A trial where you would need to be bedridden for parts of certain days due to frequent blood tests	0.147162	0.0897321	1	FALSE
How challenging has participation been compared to your expectations?	A trial where you would need to be bedridden for parts of certain days due to frequent blood tests	-0.0369146	0.671961	1	FALSE
How likely are you to express interest in participating in more trials?	A trial where you would need to be bedridden for parts of certain days due to frequent blood tests	0.322494	0.000162465	0.233787	FALSE
The trial being reviewed and approved by authorities	A trial where you would need to be bedridden for parts of certain days due to frequent blood tests	-0.127763	0.141251	1	FALSE
Positive attitude from family and friends towards my participation	A trial where you would need to be bedridden for parts of certain days due to frequent blood tests	-0.253211	0.00315795	1	FALSE
Likelihood of experiencing side effects considered to be low	A trial where you would need to be bedridden for parts of certain days due to frequent blood tests	-0.145397	0.0936912	1	FALSE
Comprehensive health check-up as part of the trial	A trial where you would need to be bedridden for parts of certain days due to frequent blood tests	-0.132623	0.126613	1	FALSE
Amount of financial compensation	A trial where you would need to be bedridden for parts of certain days due to frequent blood tests	0.0962779	0.268455	1	FALSE
Competence of trial personnel (doctors and nurses) to conduct the trial	A trial where you would need to be bedridden for parts of certain days due to frequent blood tests	0.0334445	0.701254	1	FALSE
Respectful/considerate treatment from trial personnel	A trial where you would need to be bedridden for parts of certain days due to frequent blood tests	-0.0688687	0.430889	1	FALSE
Drug indication	A trial where you would need to be bedridden for parts of certain days due to frequent blood tests	-0.198542	0.0219669	1	FALSE
How the drug is administered	A trial where you would need to be bedridden for parts of certain days due to frequent blood tests	-0.276786	0.00120578	1	FALSE
Contributing to medical research	A trial where you would need to be bedridden for parts of certain days due to frequent blood tests	0.00146637	0.986584	1	FALSE
Opportunity to get to know and socialize with new people during the trial	A trial where you would need to be bedridden for parts of certain days due to frequent blood tests	-0.114927	0.186069	1	FALSE
Learning about how clinical trials work	A trial where you would need to be bedridden for parts of certain days due to frequent blood tests	-0.221081	0.010549	1	FALSE
Flexibility to change visit days and times to fit my life	A trial where you would need to be bedridden for parts of certain days due to frequent blood tests	-0.015837	0.856423	1	FALSE
Short trial duration with few visits	A trial where you would need to be bedridden for parts of certain days due to frequent blood tests	-0.236655	0.00590456	1	FALSE
Standard of trial facilities	A trial where you would need to be bedridden for parts of certain days due to frequent blood tests	-0.0843769	0.33239	1	FALSE
A trial that has not been reviewed or approved by any authority (government agency)	A trial where you would need to be bedridden for parts of certain days due to frequent blood tests	0.128538	0.138837	1	FALSE
A trial that has been reviewed and approved only by authorities in another EU country	A trial where you would need to be bedridden for parts of certain days due to frequent blood tests	0.155607	0.072597	1	FALSE
A trial where you receive no financial compensation	A trial where you would need to be bedridden for parts of certain days due to frequent blood tests	-0.213603	0.0132072	1	FALSE
A trial where temporary, mild side effects can be expected	A trial where you would need to be bedridden for parts of certain days due to frequent blood tests	0.380517	5.75082e-06	0.00859748	TRUE
A trial with an uncomfortable procedure	A trial where you would need to be bedridden for parts of certain days due to frequent blood tests	0.251942	0.00331789	1	FALSE
Age	A trial where serious side effects have been observed in animal studies at much higher doses than those used in the trial	0.0606137	0.486604	1	FALSE
How would you describe your health?	A trial where serious side effects have been observed in animal studies at much higher doses than those used in the trial	0.0489224	0.57456	1	FALSE
What is your highest completed level of education?	A trial where serious side effects have been observed in animal studies at much higher doses than those used in the trial	0.0622071	0.475199	1	FALSE
What is the travel distance from your home to the trial site?	A trial where serious side effects have been observed in animal studies at much higher doses than those used in the trial	0.132309	0.127521	1	FALSE
Income	A trial where serious side effects have been observed in animal studies at much higher doses than those used in the trial	0.0455551	0.601204	1	FALSE
How satisfied are you overall with your financial situation?	A trial where serious side effects have been observed in animal studies at much higher doses than those used in the trial	-0.065109	0.454808	1	FALSE
How many drug trials have you participated in?	A trial where serious side effects have been observed in animal studies at much higher doses than those used in the trial	0.122696	0.157847	1	FALSE
Is it likely that you would recommend a friend/family member to participate in a trial?	A trial where serious side effects have been observed in animal studies at much higher doses than those used in the trial	0.221939	0.0102444	1	FALSE
What was the reaction of relatives and close friends to your decision to participate?	A trial where serious side effects have been observed in animal studies at much higher doses than those used in the trial	0.0529478	0.546535	1	FALSE
What do you think of the financial compensation in relation to your participation?	A trial where serious side effects have been observed in animal studies at much higher doses than those used in the trial	-0.0273541	0.75372	1	FALSE
What do you think of the oral and written information you received before participating in the trial?	A trial where serious side effects have been observed in animal studies at much higher doses than those used in the trial	0.0910641	0.295356	1	FALSE
During your participation, were you worried about experiencing side effects?	A trial where serious side effects have been observed in animal studies at much higher doses than those used in the trial	-0.295809	0.00054637	0.774752	FALSE
How much trust do you have in the competence of the trial personnel (physicians and nurses) to conduct the trial?	A trial where serious side effects have been observed in animal studies at much higher doses than those used in the trial	0.138674	0.111414	1	FALSE
How much trust do you have in the Swedish authorities that reviewed and approved the trial?	A trial where serious side effects have been observed in animal studies at much higher doses than those used in the trial	0.0420476	0.629529	1	FALSE
How challenging has participation been compared to your expectations?	A trial where serious side effects have been observed in animal studies at much higher doses than those used in the trial	-0.0525251	0.546681	1	FALSE
How likely are you to express interest in participating in more trials?	A trial where serious side effects have been observed in animal studies at much higher doses than those used in the trial	0.214747	0.0134092	1	FALSE
The trial being reviewed and approved by authorities	A trial where serious side effects have been observed in animal studies at much higher doses than those used in the trial	-0.328022	0.000109204	0.158127	FALSE
Positive attitude from family and friends towards my participation	A trial where serious side effects have been observed in animal studies at much higher doses than those used in the trial	-0.269626	0.00163013	1	FALSE
Likelihood of experiencing side effects considered to be low	A trial where serious side effects have been observed in animal studies at much higher doses than those used in the trial	-0.395481	2.25183e-06	0.00338451	TRUE
Comprehensive health check-up as part of the trial	A trial where serious side effects have been observed in animal studies at much higher doses than those used in the trial	0.00362278	0.966862	1	FALSE
Amount of financial compensation	A trial where serious side effects have been observed in animal studies at much higher doses than those used in the trial	-0.0900737	0.300662	1	FALSE
Competence of trial personnel (doctors and nurses) to conduct the trial	A trial where serious side effects have been observed in animal studies at much higher doses than those used in the trial	0.0823671	0.344075	1	FALSE
Respectful/considerate treatment from trial personnel	A trial where serious side effects have been observed in animal studies at much higher doses than those used in the trial	-0.144853	0.0962039	1	FALSE
Drug indication	A trial where serious side effects have been observed in animal studies at much higher doses than those used in the trial	-0.113964	0.191501	1	FALSE
How the drug is administered	A trial where serious side effects have been observed in animal studies at much higher doses than those used in the trial	-0.201822	0.0193619	1	FALSE
Contributing to medical research	A trial where serious side effects have been observed in animal studies at much higher doses than those used in the trial	0.0864184	0.320782	1	FALSE
Opportunity to get to know and socialize with new people during the trial	A trial where serious side effects have been observed in animal studies at much higher doses than those used in the trial	-0.0474092	0.586465	1	FALSE
Learning about how clinical trials work	A trial where serious side effects have been observed in animal studies at much higher doses than those used in the trial	-0.0408668	0.640467	1	FALSE
Flexibility to change visit days and times to fit my life	A trial where serious side effects have been observed in animal studies at much higher doses than those used in the trial	-0.0523069	0.549874	1	FALSE
Short trial duration with few visits	A trial where serious side effects have been observed in animal studies at much higher doses than those used in the trial	-0.228999	0.00777965	1	FALSE
Standard of trial facilities	A trial where serious side effects have been observed in animal studies at much higher doses than those used in the trial	-0.114103	0.189266	1	FALSE
A trial that has not been reviewed or approved by any authority (government agency)	A trial where serious side effects have been observed in animal studies at much higher doses than those used in the trial	0.254349	0.00302047	1	FALSE
A trial that has been reviewed and approved only by authorities in another EU country	A trial where serious side effects have been observed in animal studies at much higher doses than those used in the trial	0.320393	0.000160616	0.231448	FALSE
A trial where you receive no financial compensation	A trial where serious side effects have been observed in animal studies at much higher doses than those used in the trial	-0.0586857	0.500596	1	FALSE
A trial where temporary, mild side effects can be expected	A trial where serious side effects have been observed in animal studies at much higher doses than those used in the trial	0.36247	1.67837e-05	0.0248231	TRUE
A trial with an uncomfortable procedure	A trial where serious side effects have been observed in animal studies at much higher doses than those used in the trial	0.36762	1.24445e-05	0.0184676	TRUE
A trial where you would need to be bedridden for parts of certain days due to frequent blood tests	A trial where serious side effects have been observed in animal studies at much higher doses than those used in the trial	0.358451	2.11217e-05	0.0311757	TRUE
Age	A trial where the drug is a new vaccine	0.0628171	0.470872	1	FALSE
How would you describe your health?	A trial where the drug is a new vaccine	0.349589	3.46867e-05	0.0509548	FALSE
What is your highest completed level of education?	A trial where the drug is a new vaccine	-0.0223287	0.797886	1	FALSE
What is the travel distance from your home to the trial site?	A trial where the drug is a new vaccine	0.0428032	0.62338	1	FALSE
Income	A trial where the drug is a new vaccine	0.159912	0.0649402	1	FALSE
How satisfied are you overall with your financial situation?	A trial where the drug is a new vaccine	0.0258956	0.766463	1	FALSE
How many drug trials have you participated in?	A trial where the drug is a new vaccine	0.0863078	0.321404	1	FALSE
Is it likely that you would recommend a friend/family member to participate in a trial?	A trial where the drug is a new vaccine	0.221146	0.0105258	1	FALSE
What was the reaction of relatives and close friends to your decision to participate?	A trial where the drug is a new vaccine	0.0688318	0.432907	1	FALSE
What do you think of the financial compensation in relation to your participation?	A trial where the drug is a new vaccine	-0.0421545	0.628658	1	FALSE
What do you think of the oral and written information you received before participating in the trial?	A trial where the drug is a new vaccine	0.246158	0.00414322	1	FALSE
During your participation, were you worried about experiencing side effects?	A trial where the drug is a new vaccine	-0.255219	0.00302877	1	FALSE
How much trust do you have in the competence of the trial personnel (physicians and nurses) to conduct the trial?	A trial where the drug is a new vaccine	0.355967	2.61032e-05	0.0384501	TRUE
How much trust do you have in the Swedish authorities that reviewed and approved the trial?	A trial where the drug is a new vaccine	0.337707	6.59349e-05	0.0963309	FALSE
How challenging has participation been compared to your expectations?	A trial where the drug is a new vaccine	-0.0206075	0.813169	1	FALSE
How likely are you to express interest in participating in more trials?	A trial where the drug is a new vaccine	0.201323	0.0206253	1	FALSE
The trial being reviewed and approved by authorities	A trial where the drug is a new vaccine	-0.107019	0.218412	1	FALSE
Positive attitude from family and friends towards my participation	A trial where the drug is a new vaccine	-0.226347	0.00854278	1	FALSE
Likelihood of experiencing side effects considered to be low	A trial where the drug is a new vaccine	-0.260888	0.00232986	1	FALSE
Comprehensive health check-up as part of the trial	A trial where the drug is a new vaccine	0.0802756	0.356508	1	FALSE
Amount of financial compensation	A trial where the drug is a new vaccine	-0.0252357	0.772249	1	FALSE
Competence of trial personnel (doctors and nurses) to conduct the trial	A trial where the drug is a new vaccine	0.15885	0.0667653	1	FALSE
Respectful/considerate treatment from trial personnel	A trial where the drug is a new vaccine	0.0818843	0.34876	1	FALSE
Drug indication	A trial where the drug is a new vaccine	-0.105297	0.227725	1	FALSE
How the drug is administered	A trial where the drug is a new vaccine	-0.166554	0.0544304	1	FALSE
Contributing to medical research	A trial where the drug is a new vaccine	0.393367	2.57793e-06	0.00386947	TRUE
Opportunity to get to know and socialize with new people during the trial	A trial where the drug is a new vaccine	0.0352114	0.686281	1	FALSE
Learning about how clinical trials work	A trial where the drug is a new vaccine	0.0696144	0.425904	1	FALSE
Flexibility to change visit days and times to fit my life	A trial where the drug is a new vaccine	0.0920967	0.291733	1	FALSE
Short trial duration with few visits	A trial where the drug is a new vaccine	-0.126523	0.145186	1	FALSE
Standard of trial facilities	A trial where the drug is a new vaccine	0.00685431	0.937349	1	FALSE
A trial that has not been reviewed or approved by any authority (government agency)	A trial where the drug is a new vaccine	-0.0372838	0.668872	1	FALSE
A trial that has been reviewed and approved only by authorities in another EU country	A trial where the drug is a new vaccine	0.189403	0.0283911	1	FALSE
A trial where you receive no financial compensation	A trial where the drug is a new vaccine	0.00868888	0.92063	1	FALSE
A trial where temporary, mild side effects can be expected	A trial where the drug is a new vaccine	0.264731	0.00199408	1	FALSE
A trial with an uncomfortable procedure	A trial where the drug is a new vaccine	0.272703	0.00143342	1	FALSE
A trial where you would need to be bedridden for parts of certain days due to frequent blood tests	A trial where the drug is a new vaccine	0.258394	0.00257425	1	FALSE
A trial where serious side effects have been observed in animal studies at much higher doses than those used in the trial	A trial where the drug is a new vaccine	0.36649	1.32943e-05	0.0197022	TRUE
Age	A trial where the medication is intended to affect the brain	0.125422	0.148748	1	FALSE
How would you describe your health?	A trial where the medication is intended to affect the brain	0.0437537	0.615681	1	FALSE
What is your highest completed level of education?	A trial where the medication is intended to affect the brain	0.0637318	0.464424	1	FALSE
What is the travel distance from your home to the trial site?	A trial where the medication is intended to affect the brain	0.206832	0.0164933	1	FALSE
Income	A trial where the medication is intended to affect the brain	0.0307587	0.724234	1	FALSE
How satisfied are you overall with your financial situation?	A trial where the medication is intended to affect the brain	0.102127	0.240316	1	FALSE
How many drug trials have you participated in?	A trial where the medication is intended to affect the brain	0.231495	0.00711734	1	FALSE
Is it likely that you would recommend a friend/family member to participate in a trial?	A trial where the medication is intended to affect the brain	0.0534258	0.541361	1	FALSE
What was the reaction of relatives and close friends to your decision to participate?	A trial where the medication is intended to affect the brain	-0.144294	0.0987999	1	FALSE
What do you think of the financial compensation in relation to your participation?	A trial where the medication is intended to affect the brain	-0.0719314	0.40884	1	FALSE
What do you think of the oral and written information you received before participating in the trial?	A trial where the medication is intended to affect the brain	0.0524611	0.54717	1	FALSE
During your participation, were you worried about experiencing side effects?	A trial where the medication is intended to affect the brain	-0.233908	0.00673257	1	FALSE
How much trust do you have in the competence of the trial personnel (physicians and nurses) to conduct the trial?	A trial where the medication is intended to affect the brain	0.129919	0.136099	1	FALSE
How much trust do you have in the Swedish authorities that reviewed and approved the trial?	A trial where the medication is intended to affect the brain	0.0539484	0.535851	1	FALSE
How challenging has participation been compared to your expectations?	A trial where the medication is intended to affect the brain	-0.0767376	0.378166	1	FALSE
How likely are you to express interest in participating in more trials?	A trial where the medication is intended to affect the brain	0.152111	0.0816575	1	FALSE
The trial being reviewed and approved by authorities	A trial where the medication is intended to affect the brain	-0.244053	0.00448671	1	FALSE
Positive attitude from family and friends towards my participation	A trial where the medication is intended to affect the brain	-0.293996	0.000564984	0.798887	FALSE
Likelihood of experiencing side effects considered to be low	A trial where the medication is intended to affect the brain	-0.358895	2.05946e-05	0.0304182	TRUE
Comprehensive health check-up as part of the trial	A trial where the medication is intended to affect the brain	0.0122706	0.888093	1	FALSE
Amount of financial compensation	A trial where the medication is intended to affect the brain	-0.109566	0.207584	1	FALSE
Competence of trial personnel (doctors and nurses) to conduct the trial	A trial where the medication is intended to affect the brain	0.202045	0.0192254	1	FALSE
Respectful/considerate treatment from trial personnel	A trial where the medication is intended to affect the brain	-0.0440145	0.614928	1	FALSE
Drug indication	A trial where the medication is intended to affect the brain	-0.104978	0.229146	1	FALSE
How the drug is administered	A trial where the medication is intended to affect the brain	-0.196299	0.0230141	1	FALSE
Contributing to medical research	A trial where the medication is intended to affect the brain	0.159509	0.0656273	1	FALSE
Opportunity to get to know and socialize with new people during the trial	A trial where the medication is intended to affect the brain	-0.1269	0.143981	1	FALSE
Learning about how clinical trials work	A trial where the medication is intended to affect the brain	-0.0468528	0.592286	1	FALSE
Flexibility to change visit days and times to fit my life	A trial where the medication is intended to affect the brain	0.0384845	0.660083	1	FALSE
Short trial duration with few visits	A trial where the medication is intended to affect the brain	-0.260492	0.00236719	1	FALSE
Standard of trial facilities	A trial where the medication is intended to affect the brain	0.0014774	0.986483	1	FALSE
A trial that has not been reviewed or approved by any authority (government agency)	A trial where the medication is intended to affect the brain	0.0561418	0.519375	1	FALSE
A trial that has been reviewed and approved only by authorities in another EU country	A trial where the medication is intended to affect the brain	0.35101	3.20674e-05	0.0471711	TRUE
A trial where you receive no financial compensation	A trial where the medication is intended to affect the brain	-0.00998619	0.908827	1	FALSE
A trial where temporary, mild side effects can be expected	A trial where the medication is intended to affect the brain	0.345206	4.40932e-05	0.0646406	FALSE
A trial with an uncomfortable procedure	A trial where the medication is intended to affect the brain	0.285861	0.000813284	1	FALSE
A trial where you would need to be bedridden for parts of certain days due to frequent blood tests	A trial where the medication is intended to affect the brain	0.237727	0.00567706	1	FALSE
A trial where serious side effects have been observed in animal studies at much higher doses than those used in the trial	A trial where the medication is intended to affect the brain	0.37417	8.44336e-06	0.0125722	TRUE
A trial where the drug is a new vaccine	A trial where the medication is intended to affect the brain	0.377353	6.9711e-06	0.0104079	TRUE
Age	A trial with long visits where you need to stay many nights	0.0124147	0.886788	1	FALSE
How would you describe your health?	A trial with long visits where you need to stay many nights	0.172548	0.0461894	1	FALSE
What is your highest completed level of education?	A trial with long visits where you need to stay many nights	0.0478692	0.582834	1	FALSE
What is the travel distance from your home to the trial site?	A trial with long visits where you need to stay many nights	0.209047	0.0153477	1	FALSE
Income	A trial with long visits where you need to stay many nights	0.0242661	0.780775	1	FALSE
How satisfied are you overall with your financial situation?	A trial with long visits where you need to stay many nights	-0.260963	0.00232279	1	FALSE
How many drug trials have you participated in?	A trial with long visits where you need to stay many nights	0.156151	0.0715914	1	FALSE
Is it likely that you would recommend a friend/family member to participate in a trial?	A trial with long visits where you need to stay many nights	0.189193	0.0291819	1	FALSE
What was the reaction of relatives and close friends to your decision to participate?	A trial with long visits where you need to stay many nights	0.0311894	0.722576	1	FALSE
What do you think of the financial compensation in relation to your participation?	A trial with long visits where you need to stay many nights	-0.0842071	0.333367	1	FALSE
What do you think of the oral and written information you received before participating in the trial?	A trial with long visits where you need to stay many nights	0.0623334	0.474301	1	FALSE
During your participation, were you worried about experiencing side effects?	A trial with long visits where you need to stay many nights	-0.295415	0.000556231	0.78818	FALSE
How much trust do you have in the competence of the trial personnel (physicians and nurses) to conduct the trial?	A trial with long visits where you need to stay many nights	0.114269	0.190306	1	FALSE
How much trust do you have in the Swedish authorities that reviewed and approved the trial?	A trial with long visits where you need to stay many nights	0.104298	0.230412	1	FALSE
How challenging has participation been compared to your expectations?	A trial with long visits where you need to stay many nights	-0.0720621	0.407987	1	FALSE
How likely are you to express interest in participating in more trials?	A trial with long visits where you need to stay many nights	0.369122	1.32838e-05	0.0196999	TRUE
The trial being reviewed and approved by authorities	A trial with long visits where you need to stay many nights	-0.0544693	0.531916	1	FALSE
Positive attitude from family and friends towards my participation	A trial with long visits where you need to stay many nights	-0.36192	1.73231e-05	0.0256036	TRUE
Likelihood of experiencing side effects considered to be low	A trial with long visits where you need to stay many nights	-0.185463	0.0319192	1	FALSE
Comprehensive health check-up as part of the trial	A trial with long visits where you need to stay many nights	-0.02124	0.807545	1	FALSE
Amount of financial compensation	A trial with long visits where you need to stay many nights	0.123553	0.154944	1	FALSE
Competence of trial personnel (doctors and nurses) to conduct the trial	A trial with long visits where you need to stay many nights	0.121373	0.162414	1	FALSE
Respectful/considerate treatment from trial personnel	A trial with long visits where you need to stay many nights	-0.101191	0.246474	1	FALSE
Drug indication	A trial with long visits where you need to stay many nights	-0.135085	0.121072	1	FALSE
How the drug is administered	A trial with long visits where you need to stay many nights	-0.112119	0.197126	1	FALSE
Contributing to medical research	A trial with long visits where you need to stay many nights	0.0789648	0.36444	1	FALSE
Opportunity to get to know and socialize with new people during the trial	A trial with long visits where you need to stay many nights	0.102248	0.239756	1	FALSE
Learning about how clinical trials work	A trial with long visits where you need to stay many nights	0.0094471	0.914057	1	FALSE
Flexibility to change visit days and times to fit my life	A trial with long visits where you need to stay many nights	-0.0594419	0.496728	1	FALSE
Short trial duration with few visits	A trial with long visits where you need to stay many nights	-0.369581	1.10899e-05	0.0164796	TRUE
Standard of trial facilities	A trial with long visits where you need to stay many nights	0.0971684	0.264032	1	FALSE
A trial that has not been reviewed or approved by any authority (government agency)	A trial with long visits where you need to stay many nights	0.0478312	0.583134	1	FALSE
A trial that has been reviewed and approved only by authorities in another EU country	A trial with long visits where you need to stay many nights	0.271025	0.00153782	1	FALSE
A trial where you receive no financial compensation	A trial with long visits where you need to stay many nights	-0.149362	0.0849844	1	FALSE
A trial where temporary, mild side effects can be expected	A trial with long visits where you need to stay many nights	0.283813	0.000889919	1	FALSE
A trial with an uncomfortable procedure	A trial with long visits where you need to stay many nights	0.145961	0.0924117	1	FALSE
A trial where you would need to be bedridden for parts of certain days due to frequent blood tests	A trial with long visits where you need to stay many nights	0.477837	5.26959e-09	8.05193e-06	TRUE
A trial where serious side effects have been observed in animal studies at much higher doses than those used in the trial	A trial with long visits where you need to stay many nights	0.477028	5.63827e-09	8.60964e-06	TRUE
A trial where the drug is a new vaccine	A trial with long visits where you need to stay many nights	0.357383	2.24397e-05	0.0330986	TRUE
A trial where the medication is intended to affect the brain	A trial with long visits where you need to stay many nights	0.318929	0.000172752	0.248417	FALSE
Age	A trial with frequent visits requiring many trips to and from the clinic	-0.0718546	0.412927	1	FALSE
How would you describe your health?	A trial with frequent visits requiring many trips to and from the clinic	0.209041	0.0161506	1	FALSE
What is your highest completed level of education?	A trial with frequent visits requiring many trips to and from the clinic	-0.0936889	0.285287	1	FALSE
What is the travel distance from your home to the trial site?	A trial with frequent visits requiring many trips to and from the clinic	-0.100302	0.252495	1	FALSE
Income	A trial with frequent visits requiring many trips to and from the clinic	0.0182523	0.835443	1	FALSE
How satisfied are you overall with your financial situation?	A trial with frequent visits requiring many trips to and from the clinic	0.0174852	0.842267	1	FALSE
How many drug trials have you participated in?	A trial with frequent visits requiring many trips to and from the clinic	-0.146969	0.0926412	1	FALSE
Is it likely that you would recommend a friend/family member to participate in a trial?	A trial with frequent visits requiring many trips to and from the clinic	0.102384	0.24456	1	FALSE
What was the reaction of relatives and close friends to your decision to participate?	A trial with frequent visits requiring many trips to and from the clinic	0.0798554	0.366451	1	FALSE
What do you think of the financial compensation in relation to your participation?	A trial with frequent visits requiring many trips to and from the clinic	-0.0394517	0.653338	1	FALSE
What do you think of the oral and written information you received before participating in the trial?	A trial with frequent visits requiring many trips to and from the clinic	0.230685	0.00778735	1	FALSE
During your participation, were you worried about experiencing side effects?	A trial with frequent visits requiring many trips to and from the clinic	0.0163141	0.853271	1	FALSE
How much trust do you have in the competence of the trial personnel (physicians and nurses) to conduct the trial?	A trial with frequent visits requiring many trips to and from the clinic	0.186771	0.0326765	1	FALSE
How much trust do you have in the Swedish authorities that reviewed and approved the trial?	A trial with frequent visits requiring many trips to and from the clinic	0.0749037	0.393331	1	FALSE
How challenging has participation been compared to your expectations?	A trial with frequent visits requiring many trips to and from the clinic	0.0744358	0.396301	1	FALSE
How likely are you to express interest in participating in more trials?	A trial with frequent visits requiring many trips to and from the clinic	0.0294888	0.739097	1	FALSE
The trial being reviewed and approved by authorities	A trial with frequent visits requiring many trips to and from the clinic	-0.0671226	0.444445	1	FALSE
Positive attitude from family and friends towards my participation	A trial with frequent visits requiring many trips to and from the clinic	-0.246172	0.00443663	1	FALSE
Likelihood of experiencing side effects considered to be low	A trial with frequent visits requiring many trips to and from the clinic	-0.0685466	0.43482	1	FALSE
Comprehensive health check-up as part of the trial	A trial with frequent visits requiring many trips to and from the clinic	0.0218259	0.803821	1	FALSE
Amount of financial compensation	A trial with frequent visits requiring many trips to and from the clinic	-0.145759	0.0953886	1	FALSE
Competence of trial personnel (doctors and nurses) to conduct the trial	A trial with frequent visits requiring many trips to and from the clinic	0.0978362	0.264404	1	FALSE
Respectful/considerate treatment from trial personnel	A trial with frequent visits requiring many trips to and from the clinic	-0.104454	0.2351	1	FALSE
Drug indication	A trial with frequent visits requiring many trips to and from the clinic	0.0840582	0.3398	1	FALSE
How the drug is administered	A trial with frequent visits requiring many trips to and from the clinic	-0.0995997	0.255849	1	FALSE
Contributing to medical research	A trial with frequent visits requiring many trips to and from the clinic	0.153122	0.0796261	1	FALSE
Opportunity to get to know and socialize with new people during the trial	A trial with frequent visits requiring many trips to and from the clinic	0.0351053	0.689439	1	FALSE
Learning about how clinical trials work	A trial with frequent visits requiring many trips to and from the clinic	0.129235	0.141247	1	FALSE
Flexibility to change visit days and times to fit my life	A trial with frequent visits requiring many trips to and from the clinic	-0.0185459	0.833471	1	FALSE
Short trial duration with few visits	A trial with frequent visits requiring many trips to and from the clinic	-0.284453	0.00094775	1	FALSE
Standard of trial facilities	A trial with frequent visits requiring many trips to and from the clinic	-0.137449	0.116038	1	FALSE
A trial that has not been reviewed or approved by any authority (government agency)	A trial with frequent visits requiring many trips to and from the clinic	-0.0716228	0.414439	1	FALSE
A trial that has been reviewed and approved only by authorities in another EU country	A trial with frequent visits requiring many trips to and from the clinic	0.0897469	0.306131	1	FALSE
A trial where you receive no financial compensation	A trial with frequent visits requiring many trips to and from the clinic	-0.00542018	0.950817	1	FALSE
A trial where temporary, mild side effects can be expected	A trial with frequent visits requiring many trips to and from the clinic	0.187245	0.0315652	1	FALSE
A trial with an uncomfortable procedure	A trial with frequent visits requiring many trips to and from the clinic	0.107399	0.2203	1	FALSE
A trial where you would need to be bedridden for parts of certain days due to frequent blood tests	A trial with frequent visits requiring many trips to and from the clinic	0.0722455	0.410383	1	FALSE
A trial where serious side effects have been observed in animal studies at much higher doses than those used in the trial	A trial with frequent visits requiring many trips to and from the clinic	0.0869458	0.321535	1	FALSE
A trial where the drug is a new vaccine	A trial with frequent visits requiring many trips to and from the clinic	0.261778	0.00242896	1	FALSE
A trial where the medication is intended to affect the brain	A trial with frequent visits requiring many trips to and from the clinic	0.260847	0.00252041	1	FALSE
A trial with long visits where you need to stay many nights	A trial with frequent visits requiring many trips to and from the clinic	0.297947	0.000520965	0.73977	FALSE
Age	A trial conducted at a clinic far from my home	0.0491296	0.572939	1	FALSE
How would you describe your health?	A trial conducted at a clinic far from my home	-0.0531762	0.541713	1	FALSE
What is your highest completed level of education?	A trial conducted at a clinic far from my home	-0.00633225	0.942112	1	FALSE
What is the travel distance from your home to the trial site?	A trial conducted at a clinic far from my home	0.579574	2.18048e-13	3.35794e-10	TRUE
Income	A trial conducted at a clinic far from my home	0.047683	0.584303	1	FALSE
How satisfied are you overall with your financial situation?	A trial conducted at a clinic far from my home	-0.299283	0.000443299	0.631701	FALSE
How many drug trials have you participated in?	A trial conducted at a clinic far from my home	0.135634	0.118147	1	FALSE
Is it likely that you would recommend a friend/family member to participate in a trial?	A trial conducted at a clinic far from my home	0.0802753	0.358344	1	FALSE
What was the reaction of relatives and close friends to your decision to participate?	A trial conducted at a clinic far from my home	0.110336	0.207864	1	FALSE
What do you think of the financial compensation in relation to your participation?	A trial conducted at a clinic far from my home	-0.0616837	0.478929	1	FALSE
What do you think of the oral and written information you received before participating in the trial?	A trial conducted at a clinic far from my home	0.0708434	0.415983	1	FALSE
During your participation, were you worried about experiencing side effects?	A trial conducted at a clinic far from my home	-0.106964	0.220409	1	FALSE
How much trust do you have in the competence of the trial personnel (physicians and nurses) to conduct the trial?	A trial conducted at a clinic far from my home	0.0865756	0.321746	1	FALSE
How much trust do you have in the Swedish authorities that reviewed and approved the trial?	A trial conducted at a clinic far from my home	0.0139841	0.87259	1	FALSE
How challenging has participation been compared to your expectations?	A trial conducted at a clinic far from my home	0.0428165	0.623272	1	FALSE
How likely are you to express interest in participating in more trials?	A trial conducted at a clinic far from my home	0.204856	0.0184593	1	FALSE
The trial being reviewed and approved by authorities	A trial conducted at a clinic far from my home	-0.117266	0.17721	1	FALSE
Positive attitude from family and friends towards my participation	A trial conducted at a clinic far from my home	-0.132782	0.126154	1	FALSE
Likelihood of experiencing side effects considered to be low	A trial conducted at a clinic far from my home	-0.143913	0.0971247	1	FALSE
Comprehensive health check-up as part of the trial	A trial conducted at a clinic far from my home	0.0659727	0.448834	1	FALSE
Amount of financial compensation	A trial conducted at a clinic far from my home	0.0845287	0.331517	1	FALSE
Competence of trial personnel (doctors and nurses) to conduct the trial	A trial conducted at a clinic far from my home	0.259128	0.00250004	1	FALSE
Respectful/considerate treatment from trial personnel	A trial conducted at a clinic far from my home	-0.0724158	0.407475	1	FALSE
Drug indication	A trial conducted at a clinic far from my home	-0.0245379	0.779204	1	FALSE
How the drug is administered	A trial conducted at a clinic far from my home	-0.0425321	0.625583	1	FALSE
Contributing to medical research	A trial conducted at a clinic far from my home	0.162496	0.0606704	1	FALSE
Opportunity to get to know and socialize with new people during the trial	A trial conducted at a clinic far from my home	0.0450502	0.605247	1	FALSE
Learning about how clinical trials work	A trial conducted at a clinic far from my home	0.0430926	0.622362	1	FALSE
Flexibility to change visit days and times to fit my life	A trial conducted at a clinic far from my home	0.0676065	0.439403	1	FALSE
Short trial duration with few visits	A trial conducted at a clinic far from my home	-0.10929	0.208741	1	FALSE
Standard of trial facilities	A trial conducted at a clinic far from my home	0.0396012	0.649612	1	FALSE
A trial that has not been reviewed or approved by any authority (government agency)	A trial conducted at a clinic far from my home	0.0384533	0.659124	1	FALSE
A trial that has been reviewed and approved only by authorities in another EU country	A trial conducted at a clinic far from my home	0.128378	0.139331	1	FALSE
A trial where you receive no financial compensation	A trial conducted at a clinic far from my home	-0.0439631	0.61399	1	FALSE
A trial where temporary, mild side effects can be expected	A trial conducted at a clinic far from my home	0.221394	0.0101466	1	FALSE
A trial with an uncomfortable procedure	A trial conducted at a clinic far from my home	0.158739	0.0669583	1	FALSE
A trial where you would need to be bedridden for parts of certain days due to frequent blood tests	A trial conducted at a clinic far from my home	0.341323	5.43777e-05	0.0796089	FALSE
A trial where serious side effects have been observed in animal studies at much higher doses than those used in the trial	A trial conducted at a clinic far from my home	0.27658	0.00121644	1	FALSE
A trial where the drug is a new vaccine	A trial conducted at a clinic far from my home	0.247165	0.00398746	1	FALSE
A trial where the medication is intended to affect the brain	A trial conducted at a clinic far from my home	0.353513	2.78972e-05	0.0410647	TRUE
A trial with long visits where you need to stay many nights	A trial conducted at a clinic far from my home	0.479735	4.49295e-09	6.8787e-06	TRUE
A trial with frequent visits requiring many trips to and from the clinic	A trial conducted at a clinic far from my home	0.144669	0.0979184	1	FALSE
Age	A trial with a drug being tested for the very first time in humans	0.204771	0.0176253	1	FALSE
How would you describe your health?	A trial with a drug being tested for the very first time in humans	0.178991	0.0385184	1	FALSE
What is your highest completed level of education?	A trial with a drug being tested for the very first time in humans	-0.109469	0.207989	1	FALSE
What is the travel distance from your home to the trial site?	A trial with a drug being tested for the very first time in humans	0.247343	0.00396059	1	FALSE
Income	A trial with a drug being tested for the very first time in humans	0.190257	0.0276725	1	FALSE
How satisfied are you overall with your financial situation?	A trial with a drug being tested for the very first time in humans	-0.0391404	0.653424	1	FALSE
How many drug trials have you participated in?	A trial with a drug being tested for the very first time in humans	0.234006	0.00650203	1	FALSE
Is it likely that you would recommend a friend/family member to participate in a trial?	A trial with a drug being tested for the very first time in humans	0.139908	0.108235	1	FALSE
What was the reaction of relatives and close friends to your decision to participate?	A trial with a drug being tested for the very first time in humans	0.0815606	0.352528	1	FALSE
What do you think of the financial compensation in relation to your participation?	A trial with a drug being tested for the very first time in humans	-0.059012	0.498213	1	FALSE
What do you think of the oral and written information you received before participating in the trial?	A trial with a drug being tested for the very first time in humans	0.18038	0.0370126	1	FALSE
During your participation, were you worried about experiencing side effects?	A trial with a drug being tested for the very first time in humans	-0.313539	0.000237957	0.34146	FALSE
How much trust do you have in the competence of the trial personnel (physicians and nurses) to conduct the trial?	A trial with a drug being tested for the very first time in humans	0.19324	0.0258428	1	FALSE
How much trust do you have in the Swedish authorities that reviewed and approved the trial?	A trial with a drug being tested for the very first time in humans	-0.0320555	0.713106	1	FALSE
How challenging has participation been compared to your expectations?	A trial with a drug being tested for the very first time in humans	-0.108227	0.213228	1	FALSE
How likely are you to express interest in participating in more trials?	A trial with a drug being tested for the very first time in humans	0.277772	0.001261	1	FALSE
The trial being reviewed and approved by authorities	A trial with a drug being tested for the very first time in humans	-0.35559	2.483e-05	0.0365994	TRUE
Positive attitude from family and friends towards my participation	A trial with a drug being tested for the very first time in humans	-0.22234	0.00982114	1	FALSE
Likelihood of experiencing side effects considered to be low	A trial with a drug being tested for the very first time in humans	-0.435866	1.41038e-07	0.000214096	TRUE
Comprehensive health check-up as part of the trial	A trial with a drug being tested for the very first time in humans	0.00895189	0.918235	1	FALSE
Amount of financial compensation	A trial with a drug being tested for the very first time in humans	-0.0759822	0.382892	1	FALSE
Competence of trial personnel (doctors and nurses) to conduct the trial	A trial with a drug being tested for the very first time in humans	0.184749	0.0325968	1	FALSE
Respectful/considerate treatment from trial personnel	A trial with a drug being tested for the very first time in humans	-0.0676028	0.439428	1	FALSE
Drug indication	A trial with a drug being tested for the very first time in humans	-0.100909	0.247799	1	FALSE
How the drug is administered	A trial with a drug being tested for the very first time in humans	-0.220115	0.0106015	1	FALSE
Contributing to medical research	A trial with a drug being tested for the very first time in humans	0.251223	0.00341173	1	FALSE
Opportunity to get to know and socialize with new people during the trial	A trial with a drug being tested for the very first time in humans	-0.0551941	0.526462	1	FALSE
Learning about how clinical trials work	A trial with a drug being tested for the very first time in humans	0.156085	0.0728006	1	FALSE
Flexibility to change visit days and times to fit my life	A trial with a drug being tested for the very first time in humans	0.0156238	0.858336	1	FALSE
Short trial duration with few visits	A trial with a drug being tested for the very first time in humans	-0.152715	0.0781392	1	FALSE
Standard of trial facilities	A trial with a drug being tested for the very first time in humans	-0.0535533	0.538847	1	FALSE
A trial that has not been reviewed or approved by any authority (government agency)	A trial with a drug being tested for the very first time in humans	0.299108	0.000446909	0.635951	FALSE
A trial that has been reviewed and approved only by authorities in another EU country	A trial with a drug being tested for the very first time in humans	0.328972	0.00010401	0.150711	FALSE
A trial where you receive no financial compensation	A trial with a drug being tested for the very first time in humans	0.017764	0.83857	1	FALSE
A trial where temporary, mild side effects can be expected	A trial with a drug being tested for the very first time in humans	0.388813	3.43923e-06	0.00514853	TRUE
A trial with an uncomfortable procedure	A trial with a drug being tested for the very first time in humans	0.441446	9.34197e-08	0.000141998	TRUE
A trial where you would need to be bedridden for parts of certain days due to frequent blood tests	A trial with a drug being tested for the very first time in humans	0.336606	6.98842e-05	0.101961	FALSE
A trial where serious side effects have been observed in animal studies at much higher doses than those used in the trial	A trial with a drug being tested for the very first time in humans	0.460617	2.14193e-08	3.26431e-05	TRUE
A trial where the drug is a new vaccine	A trial with a drug being tested for the very first time in humans	0.398576	1.84409e-06	0.00277351	TRUE
A trial where the medication is intended to affect the brain	A trial with a drug being tested for the very first time in humans	0.458131	2.60596e-08	3.96628e-05	TRUE
A trial with long visits where you need to stay many nights	A trial with a drug being tested for the very first time in humans	0.364564	1.48709e-05	0.022009	TRUE
A trial with frequent visits requiring many trips to and from the clinic	A trial with a drug being tested for the very first time in humans	0.0992491	0.257534	1	FALSE
A trial conducted at a clinic far from my home	A trial with a drug being tested for the very first time in humans	0.421254	4.0079e-07	0.000607197	TRUE
Age	A trial where the sponsor is a large, foreign, well-known company	0.146638	0.090893	1	FALSE
How would you describe your health?	A trial where the sponsor is a large, foreign, well-known company	0.143302	0.0985682	1	FALSE
What is your highest completed level of education?	A trial where the sponsor is a large, foreign, well-known company	0.0281744	0.746581	1	FALSE
What is the travel distance from your home to the trial site?	A trial where the sponsor is a large, foreign, well-known company	0.273398	0.00139208	1	FALSE
Income	A trial where the sponsor is a large, foreign, well-known company	0.0888888	0.307091	1	FALSE
How satisfied are you overall with your financial situation?	A trial where the sponsor is a large, foreign, well-known company	-0.10702	0.218406	1	FALSE
How many drug trials have you participated in?	A trial where the sponsor is a large, foreign, well-known company	0.267788	0.00175904	1	FALSE
Is it likely that you would recommend a friend/family member to participate in a trial?	A trial where the sponsor is a large, foreign, well-known company	0.238877	0.00562179	1	FALSE
What was the reaction of relatives and close friends to your decision to participate?	A trial where the sponsor is a large, foreign, well-known company	0.134297	0.124724	1	FALSE
What do you think of the financial compensation in relation to your participation?	A trial where the sponsor is a large, foreign, well-known company	-0.0409256	0.638708	1	FALSE
What do you think of the oral and written information you received before participating in the trial?	A trial where the sponsor is a large, foreign, well-known company	0.136861	0.114827	1	FALSE
During your participation, were you worried about experiencing side effects?	A trial where the sponsor is a large, foreign, well-known company	-0.332276	9.3281e-05	0.135258	FALSE
How much trust do you have in the competence of the trial personnel (physicians and nurses) to conduct the trial?	A trial where the sponsor is a large, foreign, well-known company	0.140407	0.106969	1	FALSE
How much trust do you have in the Swedish authorities that reviewed and approved the trial?	A trial where the sponsor is a large, foreign, well-known company	0.141625	0.102615	1	FALSE
How challenging has participation been compared to your expectations?	A trial where the sponsor is a large, foreign, well-known company	0.0119941	0.890599	1	FALSE
How likely are you to express interest in participating in more trials?	A trial where the sponsor is a large, foreign, well-known company	0.281405	0.00108056	1	FALSE
The trial being reviewed and approved by authorities	A trial where the sponsor is a large, foreign, well-known company	-0.416149	5.70694e-07	0.00086346	TRUE
Positive attitude from family and friends towards my participation	A trial where the sponsor is a large, foreign, well-known company	-0.244558	0.00440203	1	FALSE
Likelihood of experiencing side effects considered to be low	A trial where the sponsor is a large, foreign, well-known company	-0.366225	1.35018e-05	0.0199962	TRUE
Comprehensive health check-up as part of the trial	A trial where the sponsor is a large, foreign, well-known company	-0.0635529	0.465681	1	FALSE
Amount of financial compensation	A trial where the sponsor is a large, foreign, well-known company	0.00632327	0.942194	1	FALSE
Competence of trial personnel (doctors and nurses) to conduct the trial	A trial where the sponsor is a large, foreign, well-known company	0.088358	0.31	1	FALSE
Respectful/considerate treatment from trial personnel	A trial where the sponsor is a large, foreign, well-known company	-0.118378	0.174753	1	FALSE
Drug indication	A trial where the sponsor is a large, foreign, well-known company	-0.151429	0.0818708	1	FALSE
How the drug is administered	A trial where the sponsor is a large, foreign, well-known company	-0.122117	0.159835	1	FALSE
Contributing to medical research	A trial where the sponsor is a large, foreign, well-known company	0.0743708	0.393092	1	FALSE
Opportunity to get to know and socialize with new people during the trial	A trial where the sponsor is a large, foreign, well-known company	-0.125448	0.148663	1	FALSE
Learning about how clinical trials work	A trial where the sponsor is a large, foreign, well-known company	-0.00932777	0.915138	1	FALSE
Flexibility to change visit days and times to fit my life	A trial where the sponsor is a large, foreign, well-known company	-0.0810253	0.353857	1	FALSE
Short trial duration with few visits	A trial where the sponsor is a large, foreign, well-known company	-0.047282	0.587471	1	FALSE
Standard of trial facilities	A trial where the sponsor is a large, foreign, well-known company	-0.0578132	0.506996	1	FALSE
A trial that has not been reviewed or approved by any authority (government agency)	A trial where the sponsor is a large, foreign, well-known company	0.273934	0.00136101	1	FALSE
A trial that has been reviewed and approved only by authorities in another EU country	A trial where the sponsor is a large, foreign, well-known company	0.369346	1.12444e-05	0.0166979	TRUE
A trial where you receive no financial compensation	A trial where the sponsor is a large, foreign, well-known company	-0.0380976	0.662084	1	FALSE
A trial where temporary, mild side effects can be expected	A trial where the sponsor is a large, foreign, well-known company	0.308959	0.000280977	0.402359	FALSE
A trial with an uncomfortable procedure	A trial where the sponsor is a large, foreign, well-known company	0.261997	0.00222801	1	FALSE
A trial where you would need to be bedridden for parts of certain days due to frequent blood tests	A trial where the sponsor is a large, foreign, well-known company	0.294313	0.000556895	0.788564	FALSE
A trial where serious side effects have been observed in animal studies at much higher doses than those used in the trial	A trial where the sponsor is a large, foreign, well-known company	0.478499	4.98504e-09	7.62212e-06	TRUE
A trial where the drug is a new vaccine	A trial where the sponsor is a large, foreign, well-known company	0.398765	1.82163e-06	0.00274156	TRUE
A trial where the medication is intended to affect the brain	A trial where the sponsor is a large, foreign, well-known company	0.286565	0.000788378	1	FALSE
A trial with long visits where you need to stay many nights	A trial where the sponsor is a large, foreign, well-known company	0.388248	3.56331e-06	0.00533071	TRUE
A trial with frequent visits requiring many trips to and from the clinic	A trial where the sponsor is a large, foreign, well-known company	0.152952	0.0799661	1	FALSE
A trial conducted at a clinic far from my home	A trial where the sponsor is a large, foreign, well-known company	0.394866	2.34231e-06	0.00351815	TRUE
A trial with a drug being tested for the very first time in humans	A trial where the sponsor is a large, foreign, well-known company	0.519237	1.29364e-10	1.98185e-07	TRUE
Age	A trial where the sponsor is a small, unknown, Swedish company	0.157506	0.0691338	1	FALSE
How would you describe your health?	A trial where the sponsor is a small, unknown, Swedish company	0.163273	0.0594327	1	FALSE
What is your highest completed level of education?	A trial where the sponsor is a small, unknown, Swedish company	0.0592048	0.496808	1	FALSE
What is the travel distance from your home to the trial site?	A trial where the sponsor is a small, unknown, Swedish company	0.132166	0.127938	1	FALSE
Income	A trial where the sponsor is a small, unknown, Swedish company	0.0897135	0.302606	1	FALSE
How satisfied are you overall with your financial situation?	A trial where the sponsor is a small, unknown, Swedish company	-0.0873579	0.315529	1	FALSE
How many drug trials have you participated in?	A trial where the sponsor is a small, unknown, Swedish company	0.249046	0.00371051	1	FALSE
Is it likely that you would recommend a friend/family member to participate in a trial?	A trial where the sponsor is a small, unknown, Swedish company	0.235942	0.0062562	1	FALSE
What was the reaction of relatives and close friends to your decision to participate?	A trial where the sponsor is a small, unknown, Swedish company	0.0927977	0.289915	1	FALSE
What do you think of the financial compensation in relation to your participation?	A trial where the sponsor is a small, unknown, Swedish company	-0.0136466	0.87564	1	FALSE
What do you think of the oral and written information you received before participating in the trial?	A trial where the sponsor is a small, unknown, Swedish company	0.162972	0.0599095	1	FALSE
During your participation, were you worried about experiencing side effects?	A trial where the sponsor is a small, unknown, Swedish company	-0.376487	7.95683e-06	0.0118557	TRUE
How much trust do you have in the competence of the trial personnel (physicians and nurses) to conduct the trial?	A trial where the sponsor is a small, unknown, Swedish company	0.252871	0.00331826	1	FALSE
How much trust do you have in the Swedish authorities that reviewed and approved the trial?	A trial where the sponsor is a small, unknown, Swedish company	0.211743	0.0140474	1	FALSE
How challenging has participation been compared to your expectations?	A trial where the sponsor is a small, unknown, Swedish company	0.0345975	0.691469	1	FALSE
How likely are you to express interest in participating in more trials?	A trial where the sponsor is a small, unknown, Swedish company	0.330126	0.000110751	0.160257	FALSE
The trial being reviewed and approved by authorities	A trial where the sponsor is a small, unknown, Swedish company	-0.407813	1.00384e-06	0.0015148	TRUE
Positive attitude from family and friends towards my participation	A trial where the sponsor is a small, unknown, Swedish company	-0.270588	0.0015661	1	FALSE
Likelihood of experiencing side effects considered to be low	A trial where the sponsor is a small, unknown, Swedish company	-0.390678	3.05788e-06	0.00458376	TRUE
Comprehensive health check-up as part of the trial	A trial where the sponsor is a small, unknown, Swedish company	-0.0278823	0.74912	1	FALSE
Amount of financial compensation	A trial where the sponsor is a small, unknown, Swedish company	-0.032668	0.707871	1	FALSE
Competence of trial personnel (doctors and nurses) to conduct the trial	A trial where the sponsor is a small, unknown, Swedish company	0.0476113	0.584869	1	FALSE
Respectful/considerate treatment from trial personnel	A trial where the sponsor is a small, unknown, Swedish company	-0.0565773	0.517735	1	FALSE
Drug indication	A trial where the sponsor is a small, unknown, Swedish company	-0.112001	0.199315	1	FALSE
How the drug is administered	A trial where the sponsor is a small, unknown, Swedish company	-0.102314	0.239451	1	FALSE
Contributing to medical research	A trial where the sponsor is a small, unknown, Swedish company	0.118203	0.173749	1	FALSE
Opportunity to get to know and socialize with new people during the trial	A trial where the sponsor is a small, unknown, Swedish company	-0.125737	0.147721	1	FALSE
Learning about how clinical trials work	A trial where the sponsor is a small, unknown, Swedish company	-0.0176959	0.839785	1	FALSE
Flexibility to change visit days and times to fit my life	A trial where the sponsor is a small, unknown, Swedish company	-0.0650134	0.457191	1	FALSE
Short trial duration with few visits	A trial where the sponsor is a small, unknown, Swedish company	-0.128677	0.138407	1	FALSE
Standard of trial facilities	A trial where the sponsor is a small, unknown, Swedish company	-0.0329432	0.705523	1	FALSE
A trial that has not been reviewed or approved by any authority (government agency)	A trial where the sponsor is a small, unknown, Swedish company	0.321667	0.000150697	0.217305	FALSE
A trial that has been reviewed and approved only by authorities in another EU country	A trial where the sponsor is a small, unknown, Swedish company	0.391552	2.89326e-06	0.00433989	TRUE
A trial where you receive no financial compensation	A trial where the sponsor is a small, unknown, Swedish company	-0.0344638	0.692601	1	FALSE
A trial where temporary, mild side effects can be expected	A trial where the sponsor is a small, unknown, Swedish company	0.265359	0.00194353	1	FALSE
A trial with an uncomfortable procedure	A trial where the sponsor is a small, unknown, Swedish company	0.287076	0.000770745	1	FALSE
A trial where you would need to be bedridden for parts of certain days due to frequent blood tests	A trial where the sponsor is a small, unknown, Swedish company	0.29923	0.000444386	0.632805	FALSE
A trial where serious side effects have been observed in animal studies at much higher doses than those used in the trial	A trial where the sponsor is a small, unknown, Swedish company	0.527175	5.99369e-11	9.19433e-08	TRUE
A trial where the drug is a new vaccine	A trial where the sponsor is a small, unknown, Swedish company	0.419282	4.59717e-07	0.000696012	TRUE
A trial where the medication is intended to affect the brain	A trial where the sponsor is a small, unknown, Swedish company	0.336091	7.18103e-05	0.104628	FALSE
A trial with long visits where you need to stay many nights	A trial where the sponsor is a small, unknown, Swedish company	0.414437	6.41652e-07	0.000970178	TRUE
A trial with frequent visits requiring many trips to and from the clinic	A trial where the sponsor is a small, unknown, Swedish company	0.13187	0.131747	1	FALSE
A trial conducted at a clinic far from my home	A trial where the sponsor is a small, unknown, Swedish company	0.30348	0.000364444	0.520426	FALSE
A trial with a drug being tested for the very first time in humans	A trial where the sponsor is a small, unknown, Swedish company	0.556372	2.95985e-12	4.5493e-09	TRUE
A trial where the sponsor is a large, foreign, well-known company	A trial where the sponsor is a small, unknown, Swedish company	0.81163	0	0	TRUE

## Sheet: Kruskal-Wallis
Categorical_Variable	Ordinal_Variable	Chi_Squared	Degrees_of_Freedom	p_values	global_adjusted_p	Significant
Marital status	Age	38.7759	5	2.63468e-07	0.000399417	TRUE
Marital status	How would you describe your health?	12.8041	5	0.0252853	1	FALSE
Marital status	What is your highest completed level of education?	13.0082	5	0.0233018	1	FALSE
Marital status	What is the travel distance from your home to the trial site?	5.12865	5	0.400382	1	FALSE
Marital status	Income	17.7132	5	0.00332821	1	FALSE
Marital status	How satisfied are you overall with your financial situation?	3.88377	5	0.56627	1	FALSE
Marital status	How many drug trials have you participated in?	2.86334	5	0.721044	1	FALSE
Marital status	Is it likely that you would recommend a friend/family member to participate in a trial?	3.71837	5	0.590633	1	FALSE
Marital status	What was the reaction of relatives and close friends to your decision to participate?	6.83409	5	0.233275	1	FALSE
Marital status	What do you think of the financial compensation in relation to your participation?	5.14895	5	0.397975	1	FALSE
Marital status	What do you think of the oral and written information you received before participating in the trial?	9.6001	5	0.0873923	1	FALSE
Marital status	During your participation, were you worried about experiencing side effects?	6.63022	5	0.249626	1	FALSE
Marital status	How much trust do you have in the competence of the trial personnel (physicians and nurses) to conduct the trial?	3.22213	5	0.665783	1	FALSE
Marital status	How much trust do you have in the Swedish authorities that reviewed and approved the trial?	2.11278	5	0.833329	1	FALSE
Marital status	How challenging has participation been compared to your expectations?	3.61351	5	0.606286	1	FALSE
Marital status	How likely are you to express interest in participating in more trials?	3.30839	5	0.652557	1	FALSE
Marital status	The trial being reviewed and approved by authorities	8.97713	5	0.10998	1	FALSE
Marital status	Positive attitude from family and friends towards my participation	20.9483	5	0.000828492	1	FALSE
Marital status	Probability of experiencing side effects considered to be low	3.20895	5	0.667807	1	FALSE
Marital status	Comprehensive health check-up as part of the trial	13.4857	5	0.0192281	1	FALSE
Marital status	Amount of financial compensation	3.92081	5	0.560872	1	FALSE
Marital status	Competence of trial personnel (doctors and nurses) to conduct the trial	8.83972	5	0.115631	1	FALSE
Marital status	Respectful/considerate treatment from trial personnel	12.7362	5	0.0259804	1	FALSE
Marital status	Drug indication	6.72671	5	0.241771	1	FALSE
Marital status	How the drug is administered	2.21229	5	0.819059	1	FALSE
Marital status	Contributing to medical research	15.9044	5	0.0071223	1	FALSE
Marital status	Opportunity to get to know and socialize with new people during the trial	5.04226	5	0.410745	1	FALSE
Marital status	Learning about how clinical trials work	2.44344	5	0.784988	1	FALSE
Marital status	Flexibility to change visit days and times to fit my life	7.97654	5	0.157534	1	FALSE
Marital status	Short trial duration with few visits	5.87628	5	0.318444	1	FALSE
Marital status	Standard of trial facilities	5.91613	5	0.314465	1	FALSE
Marital status	A trial that has not been reviewed or approved by any authority (government agency)	2.20224	5	0.820512	1	FALSE
Marital status	A trial that has been reviewed and approved only by authorities in another EU country	1.42987	5	0.921018	1	FALSE
Marital status	A trial where you receive no financial compensation	5.06658	5	0.407809	1	FALSE
Marital status	A trial where temporary, mild side effects can be expected	5.31513	5	0.378643	1	FALSE
Marital status	A trial with an uncomfortable procedure	5.56759	5	0.350592	1	FALSE
Marital status	A trial where you would need to be bedridden for parts of certain days due to frequent blood tests	2.73739	5	0.740394	1	FALSE
Marital status	A trial where serious side effects have been observed in animal studies at much higher doses than those used in the trial	1.4122	5	0.922975	1	FALSE
Marital status	A trial where the drug is a new vaccine	3.01272	5	0.698025	1	FALSE
Marital status	A trial where the medication is intended to affect the brain	1.7083	5	0.887853	1	FALSE
Marital status	A trial with long visits where you need to stay many nights	4.17928	5	0.523904	1	FALSE
Marital status	A trial with frequent visits requiring many trips to and from the clinic	2.95704	5	0.706609	1	FALSE
Marital status	A trial conducted at a clinic far from my home	1.69548	5	0.889469	1	FALSE
Marital status	A trial with a drug being tested for the very first time in humans	4.56838	5	0.470787	1	FALSE
Marital status	A trial where the sponsor is a large, foreign, well-known company	2.91586	5	0.712956	1	FALSE
Marital status	A trial where the sponsor is a small, unknown, Swedish company	1.42984	5	0.921021	1	FALSE
Occupation	Age	43.2935	6	1.0204e-07	0.000154999	TRUE
Occupation	How would you describe your health?	7.21241	6	0.30165	1	FALSE
Occupation	What is your highest completed level of education?	8.30074	6	0.216888	1	FALSE
Occupation	What is the travel distance from your home to the trial site?	19.2517	6	0.00375908	1	FALSE
Occupation	Income	68.7615	6	7.33639e-13	1.12834e-09	TRUE
Occupation	How satisfied are you overall with your financial situation?	11.1217	6	0.0846862	1	FALSE
Occupation	How many drug trials have you participated in?	12.4572	6	0.0525121	1	FALSE
Occupation	Is it likely that you would recommend a friend/family member to participate in a trial?	11.8322	6	0.0658196	1	FALSE
Occupation	What was the reaction of relatives and close friends to your decision to participate?	5.94705	6	0.429147	1	FALSE
Occupation	What do you think of the financial compensation in relation to your participation?	2.80713	6	0.832636	1	FALSE
Occupation	What do you think of the oral and written information you received before participating in the trial?	5.33988	6	0.501017	1	FALSE
Occupation	During your participation, were you worried about experiencing side effects?	5.7314	6	0.453942	1	FALSE
Occupation	How much trust do you have in the competence of the trial personnel (physicians and nurses) to conduct the trial?	2.2092	6	0.899488	1	FALSE
Occupation	How much trust do you have in the Swedish authorities that reviewed and approved the trial?	12.5668	6	0.0504547	1	FALSE
Occupation	How challenging has participation been compared to your expectations?	2.87298	6	0.824612	1	FALSE
Occupation	How likely are you to express interest in participating in more trials?	18.0691	6	0.00606191	1	FALSE
Occupation	The trial being reviewed and approved by authorities	20.3532	6	0.00239562	1	FALSE
Occupation	Positive attitude from family and friends towards my participation	5.72725	6	0.454427	1	FALSE
Occupation	Probability of experiencing side effects considered to be low	5.87225	6	0.437651	1	FALSE
Occupation	Comprehensive health check-up as part of the trial	11.605	6	0.0713829	1	FALSE
Occupation	Amount of financial compensation	3.88495	6	0.692243	1	FALSE
Occupation	Competence of trial personnel (doctors and nurses) to conduct the trial	9.80362	6	0.133169	1	FALSE
Occupation	Respectful/considerate treatment from trial personnel	5.19611	6	0.518917	1	FALSE
Occupation	Drug indication	3.64163	6	0.725041	1	FALSE
Occupation	How the drug is administered	7.80324	6	0.252876	1	FALSE
Occupation	Contributing to medical research	6.88278	6	0.331824	1	FALSE
Occupation	Opportunity to get to know and socialize with new people during the trial	4.27505	6	0.63951	1	FALSE
Occupation	Learning about how clinical trials work	4.25068	6	0.642794	1	FALSE
Occupation	Flexibility to change visit days and times to fit my life	8.27543	6	0.218611	1	FALSE
Occupation	Short trial duration with few visits	1.98256	6	0.921296	1	FALSE
Occupation	Standard of trial facilities	8.78901	6	0.185797	1	FALSE
Occupation	A trial that has not been reviewed or approved by any authority (government agency)	5.13279	6	0.526898	1	FALSE
Occupation	A trial that has been reviewed and approved only by authorities in another EU country	4.22539	6	0.646205	1	FALSE
Occupation	A trial where you receive no financial compensation	7.02502	6	0.31854	1	FALSE
Occupation	A trial where temporary, mild side effects can be expected	4.38668	6	0.6245	1	FALSE
Occupation	A trial with an uncomfortable procedure	9.31289	6	0.156731	1	FALSE
Occupation	A trial where you would need to be bedridden for parts of certain days due to frequent blood tests	6.74872	6	0.344712	1	FALSE
Occupation	A trial where serious side effects have been observed in animal studies at much higher doses than those used in the trial	4.09055	6	0.664424	1	FALSE
Occupation	A trial where the drug is a new vaccine	2.91761	6	0.819115	1	FALSE
Occupation	A trial where the medication is intended to affect the brain	6.91949	6	0.328357	1	FALSE
Occupation	A trial with long visits where you need to stay many nights	9.42209	6	0.151194	1	FALSE
Occupation	A trial with frequent visits requiring many trips to and from the clinic	2.0925	6	0.910998	1	FALSE
Occupation	A trial conducted at a clinic far from my home	9.13384	6	0.16619	1	FALSE
Occupation	A trial with a drug being tested for the very first time in humans	14.0633	6	0.0289372	1	FALSE
Occupation	A trial where the sponsor is a large, foreign, well-known company	13.5139	6	0.0355633	1	FALSE
Occupation	A trial where the sponsor is a small, unknown, Swedish company	13.7588	6	0.0324496	1	FALSE

## Sheet: Mann-Whitney U
Categorical_Variable	Ordinal_Variable	U_Statistic	P_Value	p_values	global_adjusted_p	Significant
Gender	Age	2095.5	0.494937	0.494937	1	FALSE
Gender	How would you describe your health?	2288.5	0.844376	0.844376	1	FALSE
Gender	What is your highest completed level of education?	2257.5	0.973939	0.973939	1	FALSE
Gender	What is the travel distance from your home to the trial site?	2176	0.730099	0.730099	1	FALSE
Gender	Income	2346	0.659198	0.659198	1	FALSE
Gender	How satisfied are you overall with your financial situation?	2115	0.536836	0.536836	1	FALSE
Gender	How many drug trials have you participated in?	1865.5	0.0654219	0.0654219	1	FALSE
Gender	Is it likely that you would recommend a friend/family member to participate in a trial?	3017	8.19699e-05	8.19699e-05	0.119102	FALSE
Gender	What was the reaction of relatives and close friends to your decision to participate?	2290	0.583939	0.583939	1	FALSE
Gender	What do you think of the financial compensation in relation to your participation?	2758.5	0.0143442	0.0143442	1	FALSE
Gender	What do you think of the oral and written information you received before participating in the trial?	2197	0.790848	0.790848	1	FALSE
Gender	During your participation, were you worried about experiencing side effects?	2171.5	0.842788	0.842788	1	FALSE
Gender	How much trust do you have in the competence of the trial personnel (physicians and nurses) to conduct the trial?	2436.5	0.139493	0.139493	1	FALSE
Gender	How much trust do you have in the Swedish authorities that reviewed and approved the trial?	2544	0.144729	0.144729	1	FALSE
Gender	How challenging has participation been compared to your expectations?	2686	0.0304248	0.0304248	1	FALSE
Gender	How likely are you to express interest in participating in more trials?	2786.5	0.00281435	0.00281435	1	FALSE
Gender	The trial being reviewed and approved by authorities	2231.5	0.909996	0.909996	1	FALSE
Gender	Positive attitude from family and friends towards my participation	2228	0.921617	0.921617	1	FALSE
Gender	Probability of experiencing side effects considered to be low	2229	0.92289	0.92289	1	FALSE
Gender	Comprehensive health check-up as part of the trial	2196	0.797535	0.797535	1	FALSE
Gender	Amount of financial compensation	2117	0.501955	0.501955	1	FALSE
Gender	Competence of trial personnel (doctors and nurses) to conduct the trial	2143	0.527315	0.527315	1	FALSE
Gender	Respectful/considerate treatment from trial personnel	2356.5	0.463405	0.463405	1	FALSE
Gender	Drug indication	2304	0.67078	0.67078	1	FALSE
Gender	How the drug is administered	2409	0.470108	0.470108	1	FALSE
Gender	Contributing to medical research	2184	0.750776	0.750776	1	FALSE
Gender	Opportunity to get to know and socialize with new people during the trial	1934	0.148601	0.148601	1	FALSE
Gender	Learning about how clinical trials work	1935	0.184261	0.184261	1	FALSE
Gender	Flexibility to change visit days and times to fit my life	1921.5	0.16743	0.16743	1	FALSE
Gender	Short trial duration with few visits	2303	0.810759	0.810759	1	FALSE
Gender	Standard of trial facilities	2232.5	0.935748	0.935748	1	FALSE
Gender	A trial that has not been reviewed or approved by any authority (government agency)	2083.5	0.510575	0.510575	1	FALSE
Gender	A trial that has been reviewed and approved only by authorities in another EU country	1933.5	0.184902	0.184902	1	FALSE
Gender	A trial where you receive no financial compensation	2585	0.0700597	0.0700597	1	FALSE
Gender	A trial where temporary, mild side effects can be expected	2238	0.931501	0.931501	1	FALSE
Gender	A trial with an uncomfortable procedure	2426	0.343918	0.343918	1	FALSE
Gender	A trial where you would need to be bedridden for parts of certain days due to frequent blood tests	2363.5	0.491165	0.491165	1	FALSE
Gender	A trial where serious side effects have been observed in animal studies at much higher doses than those used in the trial	2272.5	0.810012	0.810012	1	FALSE
Gender	A trial where the drug is a new vaccine	2252	0.880628	0.880628	1	FALSE
Gender	A trial where the medication is intended to affect the brain	1831	0.0709994	0.0709994	1	FALSE
Gender	A trial with long visits where you need to stay many nights	2096	0.56671	0.56671	1	FALSE
Gender	En.studie.med.frekventa.besök.som.innebär.många.resor.till.och.från.kliniken	1875	0.185268	0.185268	1	FALSE
Gender	A trial conducted at a clinic far from my home	2242.5	0.919538	0.919538	1	FALSE
Gender	A trial with a drug being tested for the very first time in humans	1801	0.0504694	0.0504694	1	FALSE
Gender	A trial where the sponsor is a large, foreign, well-known company	2193	0.898972	0.898972	1	FALSE
Gender	A trial where the sponsor is a small, unknown, Swedish company	2087	0.531501	0.531501	1	FALSE
Swedish/foreign born	Age	766	0.349558	0.349558	1	FALSE
Swedish/foreign born	How would you describe your health?	784.5	0.347578	0.347578	1	FALSE
Swedish/foreign born	What is your highest completed level of education?	846.5	0.695734	0.695734	1	FALSE
Swedish/foreign born	What is the travel distance from your home to the trial site?	883.5	0.905478	0.905478	1	FALSE
Swedish/foreign born	Income	802	0.476515	0.476515	1	FALSE
Swedish/foreign born	How satisfied are you overall with your financial situation?	1007.5	0.437242	0.437242	1	FALSE
Swedish/foreign born	How many drug trials have you participated in?	846	0.684851	0.684851	1	FALSE
Swedish/foreign born	Is it likely that you would recommend a friend/family member to participate in a trial?	822	0.585126	0.585126	1	FALSE
Swedish/foreign born	What was the reaction of relatives and close friends to your decision to participate?	556	0.0326032	0.0326032	1	FALSE
Swedish/foreign born	What do you think of the financial compensation in relation to your participation?	656.5	0.0640403	0.0640403	1	FALSE
Swedish/foreign born	What do you think of the oral and written information you received before participating in the trial?	698	0.107519	0.107519	1	FALSE
Swedish/foreign born	During your participation, were you worried about experiencing side effects?	1002.5	0.398518	0.398518	1	FALSE
Swedish/foreign born	How much trust do you have in the competence of the trial personnel (physicians and nurses) to conduct the trial?	657.5	0.0114022	0.0114022	1	FALSE
Swedish/foreign born	How much trust do you have in the Swedish authorities that reviewed and approved the trial?	636	0.0384297	0.0384297	1	FALSE
Swedish/foreign born	How challenging has participation been compared to your expectations?	929.5	0.819726	0.819726	1	FALSE
Swedish/foreign born	How likely are you to express interest in participating in more trials?	754.5	0.305357	0.305357	1	FALSE
Swedish/foreign born	The trial being reviewed and approved by authorities	915	0.885514	0.885514	1	FALSE
Swedish/foreign born	Positive attitude from family and friends towards my participation	940.5	0.772237	0.772237	1	FALSE
Swedish/foreign born	Probability of experiencing side effects considered to be low	937.5	0.782373	0.782373	1	FALSE
Swedish/foreign born	Comprehensive health check-up as part of the trial	952.5	0.693397	0.693397	1	FALSE
Swedish/foreign born	Amount of financial compensation	1017.5	0.348545	0.348545	1	FALSE
Swedish/foreign born	Competence of trial personnel (doctors and nurses) to conduct the trial	815	0.427781	0.427781	1	FALSE
Swedish/foreign born	Respectful/considerate treatment from trial personnel	1020	0.306902	0.306902	1	FALSE
Swedish/foreign born	Drug indication	924.5	0.816792	0.816792	1	FALSE
Swedish/foreign born	How the drug is administered	1188	0.0383063	0.0383063	1	FALSE
Swedish/foreign born	Contributing to medical research	759	0.281379	0.281379	1	FALSE
Swedish/foreign born	Opportunity to get to know and socialize with new people during the trial	996	0.489355	0.489355	1	FALSE
Swedish/foreign born	Learning about how clinical trials work	1031	0.309751	0.309751	1	FALSE
Swedish/foreign born	Flexibility to change visit days and times to fit my life	987.5	0.479522	0.479522	1	FALSE
Swedish/foreign born	Short trial duration with few visits	1011	0.425532	0.425532	1	FALSE
Swedish/foreign born	Standard of trial facilities	1032.5	0.32231	0.32231	1	FALSE
Swedish/foreign born	A trial that has not been reviewed or approved by any authority (government agency)	751.5	0.283716	0.283716	1	FALSE
Swedish/foreign born	A trial that has been reviewed and approved only by authorities in another EU country	899	0.96501	0.96501	1	FALSE
Swedish/foreign born	A trial where you receive no financial compensation	904	0.931291	0.931291	1	FALSE
Swedish/foreign born	A trial where temporary, mild side effects can be expected	597.5	0.0225259	0.0225259	1	FALSE
Swedish/foreign born	A trial with an uncomfortable procedure	723	0.219608	0.219608	1	FALSE
Swedish/foreign born	A trial where you would need to be bedridden for parts of certain days due to frequent blood tests	395	0.000160831	0.000160831	0.231596	FALSE
Swedish/foreign born	A trial where serious side effects have been observed in animal studies at much higher doses than those used in the trial	619.5	0.0469267	0.0469267	1	FALSE
Swedish/foreign born	A trial where the drug is a new vaccine	769	0.355056	0.355056	1	FALSE
Swedish/foreign born	A trial where the medication is intended to affect the brain	853.5	0.777801	0.777801	1	FALSE
Swedish/foreign born	A trial with long visits where you need to stay many nights	651	0.077865	0.077865	1	FALSE
Swedish/foreign born	En.studie.med.frekventa.besök.som.innebär.många.resor.till.och.från.kliniken	764.5	0.401019	0.401019	1	FALSE
Swedish/foreign born	A trial conducted at a clinic far from my home	656.5	0.0881169	0.0881169	1	FALSE
Swedish/foreign born	A trial with a drug being tested for the very first time in humans	636.5	0.0596543	0.0596543	1	FALSE
Swedish/foreign born	A trial where the sponsor is a large, foreign, well-known company	681	0.110865	0.110865	1	FALSE
Swedish/foreign born	A trial where the sponsor is a small, unknown, Swedish company	590	0.0244956	0.0244956	1	FALSE
Do you have children living at home with you?	Age	2500.5	7.11991e-05	7.11991e-05	0.103808	FALSE
Do you have children living at home with you?	How would you describe your health?	1634.5	0.627745	0.627745	1	FALSE
Do you have children living at home with you?	What is your highest completed level of education?	1998	0.133995	0.133995	1	FALSE
Do you have children living at home with you?	What is the travel distance from your home to the trial site?	1907	0.308576	0.308576	1	FALSE
Do you have children living at home with you?	Income	2442.5	0.000126768	0.000126768	0.183179	FALSE
Do you have children living at home with you?	How satisfied are you overall with your financial situation?	2098.5	0.0452077	0.0452077	1	FALSE
Do you have children living at home with you?	How many drug trials have you participated in?	2058.5	0.061088	0.061088	1	FALSE
Do you have children living at home with you?	Is it likely that you would recommend a friend/family member to participate in a trial?	2022.5	0.0688299	0.0688299	1	FALSE
Do you have children living at home with you?	What was the reaction of relatives and close friends to your decision to participate?	1622	0.879967	0.879967	1	FALSE
Do you have children living at home with you?	What do you think of the financial compensation in relation to your participation?	1500	0.232262	0.232262	1	FALSE
Do you have children living at home with you?	What do you think of the oral and written information you received before participating in the trial?	1759.5	0.808101	0.808101	1	FALSE
Do you have children living at home with you?	During your participation, were you worried about experiencing side effects?	1597	0.697032	0.697032	1	FALSE
Do you have children living at home with you?	How much trust do you have in the competence of the trial personnel (physicians and nurses) to conduct the trial?	1749.5	0.70167	0.70167	1	FALSE
Do you have children living at home with you?	How much trust do you have in the Swedish authorities that reviewed and approved the trial?	1679	0.831086	0.831086	1	FALSE
Do you have children living at home with you?	How challenging has participation been compared to your expectations?	1681	0.839933	0.839933	1	FALSE
Do you have children living at home with you?	How likely are you to express interest in participating in more trials?	1718	0.553685	0.553685	1	FALSE
Do you have children living at home with you?	The trial being reviewed and approved by authorities	1722	0.974192	0.974192	1	FALSE
Do you have children living at home with you?	Positive attitude from family and friends towards my participation	1895	0.352411	0.352411	1	FALSE
Do you have children living at home with you?	Probability of experiencing side effects considered to be low	1691.5	0.892512	0.892512	1	FALSE
Do you have children living at home with you?	Comprehensive health check-up as part of the trial	1882	0.366545	0.366545	1	FALSE
Do you have children living at home with you?	Amount of financial compensation	1814	0.575636	0.575636	1	FALSE
Do you have children living at home with you?	Competence of trial personnel (doctors and nurses) to conduct the trial	1746	0.846458	0.846458	1	FALSE
Do you have children living at home with you?	Respectful/considerate treatment from trial personnel	1980.5	0.0649255	0.0649255	1	FALSE
Do you have children living at home with you?	Drug indication	1742.5	0.8229	0.8229	1	FALSE
Do you have children living at home with you?	How the drug is administered	1628.5	0.646184	0.646184	1	FALSE
Do you have children living at home with you?	Contributing to medical research	1644.5	0.689401	0.689401	1	FALSE
Do you have children living at home with you?	Opportunity to get to know and socialize with new people during the trial	1445	0.154749	0.154749	1	FALSE
Do you have children living at home with you?	Learning about how clinical trials work	1534	0.377431	0.377431	1	FALSE
Do you have children living at home with you?	Flexibility to change visit days and times to fit my life	1972.5	0.0943669	0.0943669	1	FALSE
Do you have children living at home with you?	Short trial duration with few visits	1949.5	0.225788	0.225788	1	FALSE
Do you have children living at home with you?	Standard of trial facilities	1518	0.281236	0.281236	1	FALSE
Do you have children living at home with you?	A trial that has not been reviewed or approved by any authority (government agency)	1744.5	0.665205	0.665205	1	FALSE
Do you have children living at home with you?	A trial that has been reviewed and approved only by authorities in another EU country	1637.5	0.878802	0.878802	1	FALSE
Do you have children living at home with you?	A trial where you receive no financial compensation	1838	0.326651	0.326651	1	FALSE
Do you have children living at home with you?	A trial where temporary, mild side effects can be expected	1473.5	0.27514	0.27514	1	FALSE
Do you have children living at home with you?	A trial with an uncomfortable procedure	2075.5	0.029896	0.029896	1	FALSE
Do you have children living at home with you?	A trial where you would need to be bedridden for parts of certain days due to frequent blood tests	1556.5	0.542885	0.542885	1	FALSE
Do you have children living at home with you?	A trial where serious side effects have been observed in animal studies at much higher doses than those used in the trial	1781.5	0.54121	0.54121	1	FALSE
Do you have children living at home with you?	A trial where the drug is a new vaccine	1849.5	0.315283	0.315283	1	FALSE
Do you have children living at home with you?	A trial where the medication is intended to affect the brain	1661	0.978604	0.978604	1	FALSE
Do you have children living at home with you?	A trial with long visits where you need to stay many nights	1289	0.0435387	0.0435387	1	FALSE
Do you have children living at home with you?	En.studie.med.frekventa.besök.som.innebär.många.resor.till.och.från.kliniken	1445	0.303668	0.303668	1	FALSE
Do you have children living at home with you?	A trial conducted at a clinic far from my home	1660	0.974634	0.974634	1	FALSE
Do you have children living at home with you?	A trial with a drug being tested for the very first time in humans	1644	0.905532	0.905532	1	FALSE
Do you have children living at home with you?	A trial where the sponsor is a large, foreign, well-known company	1590	0.674303	0.674303	1	FALSE
Do you have children living at home with you?	A trial where the sponsor is a small, unknown, Swedish company	1649	0.926175	0.926175	1	FALSE
Children aged 0-6	Age	847.5	0.398979	0.398979	1	FALSE
Children aged 0-6	How would you describe your health?	672	0.554655	0.554655	1	FALSE
Children aged 0-6	What is your highest completed level of education?	794	0.651086	0.651086	1	FALSE
Children aged 0-6	What is the travel distance from your home to the trial site?	835.5	0.426623	0.426623	1	FALSE
Children aged 0-6	Income	913	0.159408	0.159408	1	FALSE
Children aged 0-6	How satisfied are you overall with your financial situation?	828.5	0.470543	0.470543	1	FALSE
Children aged 0-6	How many drug trials have you participated in?	1059.5	0.00716377	0.00716377	1	FALSE
Children aged 0-6	Is it likely that you would recommend a friend/family member to participate in a trial?	770.5	0.743492	0.743492	1	FALSE
Children aged 0-6	What was the reaction of relatives and close friends to your decision to participate?	609	0.334824	0.334824	1	FALSE
Children aged 0-6	What do you think of the financial compensation in relation to your participation?	494	0.0404339	0.0404339	1	FALSE
Children aged 0-6	What do you think of the oral and written information you received before participating in the trial?	658	0.483159	0.483159	1	FALSE
Children aged 0-6	During your participation, were you worried about experiencing side effects?	694	0.749528	0.749528	1	FALSE
Children aged 0-6	How much trust do you have in the competence of the trial personnel (physicians and nurses) to conduct the trial?	672	0.478407	0.478407	1	FALSE
Children aged 0-6	How much trust do you have in the Swedish authorities that reviewed and approved the trial?	655.5	0.476802	0.476802	1	FALSE
Children aged 0-6	How challenging has participation been compared to your expectations?	737.5	1	1	1	FALSE
Children aged 0-6	How likely are you to express interest in participating in more trials?	558	0.308343	0.308343	1	FALSE
Children aged 0-6	The trial being reviewed and approved by authorities	695	0.641186	0.641186	1	FALSE
Children aged 0-6	Positive attitude from family and friends towards my participation	950	0.091006	0.091006	1	FALSE
Children aged 0-6	Probability of experiencing side effects considered to be low	727.5	0.934294	0.934294	1	FALSE
Children aged 0-6	Comprehensive health check-up as part of the trial	920	0.128604	0.128604	1	FALSE
Children aged 0-6	Amount of financial compensation	768.5	0.790673	0.790673	1	FALSE
Children aged 0-6	Competence of trial personnel (doctors and nurses) to conduct the trial	803	0.503849	0.503849	1	FALSE
Children aged 0-6	Respectful/considerate treatment from trial personnel	834	0.367226	0.367226	1	FALSE
Children aged 0-6	Drug indication	779.5	0.702691	0.702691	1	FALSE
Children aged 0-6	How the drug is administered	672.5	0.60501	0.60501	1	FALSE
Children aged 0-6	Contributing to medical research	711	0.822467	0.822467	1	FALSE
Children aged 0-6	Opportunity to get to know and socialize with new people during the trial	623.5	0.362113	0.362113	1	FALSE
Children aged 0-6	Learning about how clinical trials work	690.5	0.738964	0.738964	1	FALSE
Children aged 0-6	Flexibility to change visit days and times to fit my life	990	0.0333837	0.0333837	1	FALSE
Children aged 0-6	Short trial duration with few visits	815	0.542378	0.542378	1	FALSE
Children aged 0-6	Standard of trial facilities	840	0.400671	0.400671	1	FALSE
Children aged 0-6	A trial that has not been reviewed or approved by any authority (government agency)	673	0.622109	0.622109	1	FALSE
Children aged 0-6	A trial that has been reviewed and approved only by authorities in another EU country	610.5	0.328649	0.328649	1	FALSE
Children aged 0-6	A trial where you receive no financial compensation	875	0.217449	0.217449	1	FALSE
Children aged 0-6	A trial where temporary, mild side effects can be expected	634.5	0.406696	0.406696	1	FALSE
Children aged 0-6	A trial with an uncomfortable procedure	817.5	0.495395	0.495395	1	FALSE
Children aged 0-6	A trial where you would need to be bedridden for parts of certain days due to frequent blood tests	426.5	0.0105524	0.0105524	1	FALSE
Children aged 0-6	A trial where serious side effects have been observed in animal studies at much higher doses than those used in the trial	734	0.990364	0.990364	1	FALSE
Children aged 0-6	A trial where the drug is a new vaccine	663.5	0.572371	0.572371	1	FALSE
Children aged 0-6	A trial where the medication is intended to affect the brain	792.5	0.627254	0.627254	1	FALSE
Children aged 0-6	A trial with long visits where you need to stay many nights	469.5	0.0342946	0.0342946	1	FALSE
Children aged 0-6	A trial with frequent visits requiring many trips to and from the clinic	533.5	0.125317	0.125317	1	FALSE
Children aged 0-6	A trial conducted at a clinic far from my home	573	0.205009	0.205009	1	FALSE
Children aged 0-6	A trial with a drug being tested for the very first time in humans	655.5	0.536189	0.536189	1	FALSE
Children aged 0-6	A trial where the sponsor is a large, foreign, well-known company	564	0.16226	0.16226	1	FALSE
Children aged 0-6	A trial where the sponsor is a small, unknown, Swedish company	612	0.325723	0.325723	1	FALSE
Children aged 7-12	Age	1445.5	0.00334837	0.00334837	1	FALSE
Children aged 7-12	How would you describe your health?	942.5	0.642487	0.642487	1	FALSE
Children aged 7-12	What is your highest completed level of education?	1169	0.247346	0.247346	1	FALSE
Children aged 7-12	What is the travel distance from your home to the trial site?	1246	0.0882296	0.0882296	1	FALSE
Children aged 7-12	Income	1249.5	0.0888495	0.0888495	1	FALSE
Children aged 7-12	How satisfied are you overall with your financial situation?	1189.5	0.200823	0.200823	1	FALSE
Children aged 7-12	How many drug trials have you participated in?	1180	0.204683	0.204683	1	FALSE
Children aged 7-12	Is it likely that you would recommend a friend/family member to participate in a trial?	1172	0.190984	0.190984	1	FALSE
Children aged 7-12	What was the reaction of relatives and close friends to your decision to participate?	797	0.312596	0.312596	1	FALSE
Children aged 7-12	What do you think of the financial compensation in relation to your participation?	862.5	0.312174	0.312174	1	FALSE
Children aged 7-12	What do you think of the oral and written information you received before participating in the trial?	977	0.84701	0.84701	1	FALSE
Children aged 7-12	During your participation, were you worried about experiencing side effects?	876.5	0.390761	0.390761	1	FALSE
Children aged 7-12	How much trust do you have in the competence of the trial personnel (physicians and nurses) to conduct the trial?	1046.5	0.598617	0.598617	1	FALSE
Children aged 7-12	How much trust do you have in the Swedish authorities that reviewed and approved the trial?	1013	0.943635	0.943635	1	FALSE
Children aged 7-12	How challenging has participation been compared to your expectations?	1293	0.0311562	0.0311562	1	FALSE
Children aged 7-12	How likely are you to express interest in participating in more trials?	1082.5	0.262984	0.262984	1	FALSE
Children aged 7-12	The trial being reviewed and approved by authorities	1111	0.311938	0.311938	1	FALSE
Children aged 7-12	Positive attitude from family and friends towards my participation	1063	0.683384	0.683384	1	FALSE
Children aged 7-12	Probability of experiencing side effects considered to be low	1016	0.92956	0.92956	1	FALSE
Children aged 7-12	Comprehensive health check-up as part of the trial	1166.5	0.24174	0.24174	1	FALSE
Children aged 7-12	Amount of financial compensation	1178.5	0.184121	0.184121	1	FALSE
Children aged 7-12	Competence of trial personnel (doctors and nurses) to conduct the trial	1084	0.474228	0.474228	1	FALSE
Children aged 7-12	Respectful/considerate treatment from trial personnel	1088.5	0.476087	0.476087	1	FALSE
Children aged 7-12	Drug indication	1116	0.399202	0.399202	1	FALSE
Children aged 7-12	How the drug is administered	1108.5	0.473577	0.473577	1	FALSE
Children aged 7-12	Contributing to medical research	961.5	0.765876	0.765876	1	FALSE
Children aged 7-12	Opportunity to get to know and socialize with new people during the trial	822.5	0.217083	0.217083	1	FALSE
Children aged 7-12	Learning about how clinical trials work	664.5	0.021588	0.021588	1	FALSE
Children aged 7-12	Flexibility to change visit days and times to fit my life	1109	0.419062	0.419062	1	FALSE
Children aged 7-12	Short trial duration with few visits	1016	0.931952	0.931952	1	FALSE
Children aged 7-12	Standard of trial facilities	844.5	0.261781	0.261781	1	FALSE
Children aged 7-12	A trial that has not been reviewed or approved by any authority (government agency)	984	0.769486	0.769486	1	FALSE
Children aged 7-12	A trial that has been reviewed and approved only by authorities in another EU country	1106	0.250928	0.250928	1	FALSE
Children aged 7-12	A trial where you receive no financial compensation	776.5	0.203096	0.203096	1	FALSE
Children aged 7-12	A trial where temporary, mild side effects can be expected	814	0.329342	0.329342	1	FALSE
Children aged 7-12	A trial with an uncomfortable procedure	1017	0.608613	0.608613	1	FALSE
Children aged 7-12	A trial where you would need to be bedridden for parts of certain days due to frequent blood tests	1196	0.063337	0.063337	1	FALSE
Children aged 7-12	A trial where serious side effects have been observed in animal studies at much higher doses than those used in the trial	1065.5	0.390959	0.390959	1	FALSE
Children aged 7-12	A trial where the drug is a new vaccine	1070.5	0.356957	0.356957	1	FALSE
Children aged 7-12	A trial where the medication is intended to affect the brain	1042	0.487143	0.487143	1	FALSE
Children aged 7-12	A trial with long visits where you need to stay many nights	906.5	0.792387	0.792387	1	FALSE
Children aged 7-12	A trial with frequent visits requiring many trips to and from the clinic	899	0.836103	0.836103	1	FALSE
Children aged 7-12	A trial conducted at a clinic far from my home	1142	0.164325	0.164325	1	FALSE
Children aged 7-12	A trial with a drug being tested for the very first time in humans	1004	0.669777	0.669777	1	FALSE
Children aged 7-12	A trial where the sponsor is a large, foreign, well-known company	974	0.828414	0.828414	1	FALSE
Children aged 7-12	A trial where the sponsor is a small, unknown, Swedish company	1077.5	0.335462	0.335462	1	FALSE
Children aged 13-17	Age	1305.5	0.000939203	0.000939203	1	FALSE
Children aged 13-17	How would you describe your health?	874.5	0.82017	0.82017	1	FALSE
Children aged 13-17	What is your highest completed level of education?	1071	0.0891274	0.0891274	1	FALSE
Children aged 13-17	What is the travel distance from your home to the trial site?	974.5	0.331261	0.331261	1	FALSE
Children aged 13-17	Income	1249	0.00251132	0.00251132	1	FALSE
Children aged 13-17	How satisfied are you overall with your financial situation?	955.5	0.41893	0.41893	1	FALSE
Children aged 13-17	How many drug trials have you participated in?	931	0.513788	0.513788	1	FALSE
Children aged 13-17	Is it likely that you would recommend a friend/family member to participate in a trial?	1094	0.0415673	0.0415673	1	FALSE
Children aged 13-17	What was the reaction of relatives and close friends to your decision to participate?	1012	0.167728	0.167728	1	FALSE
Children aged 13-17	What do you think of the financial compensation in relation to your participation?	922.5	0.555737	0.555737	1	FALSE
Children aged 13-17	What do you think of the oral and written information you received before participating in the trial?	1001	0.206291	0.206291	1	FALSE
Children aged 13-17	During your participation, were you worried about experiencing side effects?	645	0.246828	0.246828	1	FALSE
Children aged 13-17	How much trust do you have in the competence of the trial personnel (physicians and nurses) to conduct the trial?	935	0.293267	0.293267	1	FALSE
Children aged 13-17	How much trust do you have in the Swedish authorities that reviewed and approved the trial?	950.5	0.404182	0.404182	1	FALSE
Children aged 13-17	How challenging has participation been compared to your expectations?	690	0.204884	0.204884	1	FALSE
Children aged 13-17	How likely are you to express interest in participating in more trials?	1051.5	0.0764434	0.0764434	1	FALSE
Children aged 13-17	The trial being reviewed and approved by authorities	848	0.995917	0.995917	1	FALSE
Children aged 13-17	Positive attitude from family and friends towards my participation	890	0.751231	0.751231	1	FALSE
Children aged 13-17	Probability of experiencing side effects considered to be low	671	0.176828	0.176828	1	FALSE
Children aged 13-17	Comprehensive health check-up as part of the trial	788	0.647529	0.647529	1	FALSE
Children aged 13-17	Amount of financial compensation	808.5	0.753642	0.753642	1	FALSE
Children aged 13-17	Competence of trial personnel (doctors and nurses) to conduct the trial	812	0.738573	0.738573	1	FALSE
Children aged 13-17	Respectful/considerate treatment from trial personnel	951.5	0.158597	0.158597	1	FALSE
Children aged 13-17	Drug indication	726	0.389542	0.389542	1	FALSE
Children aged 13-17	How the drug is administered	889.5	0.755076	0.755076	1	FALSE
Children aged 13-17	Contributing to medical research	657	0.134216	0.134216	1	FALSE
Children aged 13-17	Opportunity to get to know and socialize with new people during the trial	724.5	0.36262	0.36262	1	FALSE
Children aged 13-17	Learning about how clinical trials work	710.5	0.327717	0.327717	1	FALSE
Children aged 13-17	Flexibility to change visit days and times to fit my life	737.5	0.699075	0.699075	1	FALSE
Children aged 13-17	Short trial duration with few visits	1042.5	0.147183	0.147183	1	FALSE
Children aged 13-17	Standard of trial facilities	678	0.192806	0.192806	1	FALSE
Children aged 13-17	A trial that has not been reviewed or approved by any authority (government agency)	1035	0.0438301	0.0438301	1	FALSE
Children aged 13-17	A trial that has been reviewed and approved only by authorities in another EU country	806	0.88236	0.88236	1	FALSE
Children aged 13-17	A trial where you receive no financial compensation	852.5	0.584441	0.584441	1	FALSE
Children aged 13-17	A trial where temporary, mild side effects can be expected	664	0.314049	0.314049	1	FALSE
Children aged 13-17	A trial with an uncomfortable procedure	1079	0.0238572	0.0238572	1	FALSE
Children aged 13-17	A trial where you would need to be bedridden for parts of certain days due to frequent blood tests	867	0.51758	0.51758	1	FALSE
Children aged 13-17	A trial where serious side effects have been observed in animal studies at much higher doses than those used in the trial	915.5	0.318223	0.318223	1	FALSE
Children aged 13-17	A trial where the drug is a new vaccine	936	0.232702	0.232702	1	FALSE
Children aged 13-17	A trial where the medication is intended to affect the brain	605.5	0.158744	0.158744	1	FALSE
Children aged 13-17	A trial with long visits where you need to stay many nights	741	0.725802	0.725802	1	FALSE
Children aged 13-17	A trial with frequent visits requiring many trips to and from the clinic	660.5	0.371065	0.371065	1	FALSE
Children aged 13-17	A trial conducted at a clinic far from my home	833.5	0.71981	0.71981	1	FALSE
Children aged 13-17	A trial with a drug being tested for the very first time in humans	747	0.759424	0.759424	1	FALSE
Children aged 13-17	A trial where the sponsor is a large, foreign, well-known company	958	0.168699	0.168699	1	FALSE
Children aged 13-17	A trial where the sponsor is a small, unknown, Swedish company	929.5	0.25823	0.25823	1	FALSE
Children aged 18+	Age	651	0.00486731	0.00486731	1	FALSE
Children aged 18+	How would you describe your health?	392.5	0.950341	0.950341	1	FALSE
Children aged 18+	What is your highest completed level of education?	380	0.941692	0.941692	1	FALSE
Children aged 18+	What is the travel distance from your home to the trial site?	453.5	0.455081	0.455081	1	FALSE
Children aged 18+	Income	637.5	0.00537332	0.00537332	1	FALSE
Children aged 18+	How satisfied are you overall with your financial situation?	515	0.158046	0.158046	1	FALSE
Children aged 18+	How many drug trials have you participated in?	496	0.209409	0.209409	1	FALSE
Children aged 18+	Is it likely that you would recommend a friend/family member to participate in a trial?	374	0.91007	0.91007	1	FALSE
Children aged 18+	What was the reaction of relatives and close friends to your decision to participate?	312	0.433749	0.433749	1	FALSE
Children aged 18+	What do you think of the financial compensation in relation to your participation?	439	0.549488	0.549488	1	FALSE
Children aged 18+	What do you think of the oral and written information you received before participating in the trial?	412.5	0.760737	0.760737	1	FALSE
Children aged 18+	During your participation, were you worried about experiencing side effects?	312.5	0.903017	0.903017	1	FALSE
Children aged 18+	How much trust do you have in the competence of the trial personnel (physicians and nurses) to conduct the trial?	387	0.967198	0.967198	1	FALSE
Children aged 18+	How much trust do you have in the Swedish authorities that reviewed and approved the trial?	331.5	0.509912	0.509912	1	FALSE
Children aged 18+	How challenging has participation been compared to your expectations?	239.5	0.0781243	0.0781243	1	FALSE
Children aged 18+	How likely are you to express interest in participating in more trials?	403.5	0.791492	0.791492	1	FALSE
Children aged 18+	The trial being reviewed and approved by authorities	406	0.779368	0.779368	1	FALSE
Children aged 18+	Positive attitude from family and friends towards my participation	250	0.13199	0.13199	1	FALSE
Children aged 18+	Probability of experiencing side effects considered to be low	300.5	0.327528	0.327528	1	FALSE
Children aged 18+	Comprehensive health check-up as part of the trial	403.5	0.853235	0.853235	1	FALSE
Children aged 18+	Amount of financial compensation	307	0.33137	0.33137	1	FALSE
Children aged 18+	Competence of trial personnel (doctors and nurses) to conduct the trial	353	0.631634	0.631634	1	FALSE
Children aged 18+	Respectful/considerate treatment from trial personnel	344	0.778665	0.778665	1	FALSE
Children aged 18+	Drug indication	476	0.304918	0.304918	1	FALSE
Children aged 18+	How the drug is administered	319	0.458268	0.458268	1	FALSE
Children aged 18+	Contributing to medical research	451.5	0.454279	0.454279	1	FALSE
Children aged 18+	Opportunity to get to know and socialize with new people during the trial	336	0.577188	0.577188	1	FALSE
Children aged 18+	Learning about how clinical trials work	403.5	0.831167	0.831167	1	FALSE
Children aged 18+	Flexibility to change visit days and times to fit my life	217.5	0.193351	0.193351	1	FALSE
Children aged 18+	Short trial duration with few visits	444.5	0.53076	0.53076	1	FALSE
Children aged 18+	Standard of trial facilities	296	0.300765	0.300765	1	FALSE
Children aged 18+	A trial that has not been reviewed or approved by any authority (government agency)	440	0.518548	0.518548	1	FALSE
Children aged 18+	A trial that has been reviewed and approved only by authorities in another EU country	431.5	0.600368	0.600368	1	FALSE
Children aged 18+	A trial where you receive no financial compensation	542	0.0598251	0.0598251	1	FALSE
Children aged 18+	A trial where temporary, mild side effects can be expected	450	0.439193	0.439193	1	FALSE
Children aged 18+	A trial with an uncomfortable procedure	512.5	0.156351	0.156351	1	FALSE
Children aged 18+	A trial where you would need to be bedridden for parts of certain days due to frequent blood tests	312	0.407857	0.407857	1	FALSE
Children aged 18+	A trial where serious side effects have been observed in animal studies at much higher doses than those used in the trial	462	0.388954	0.388954	1	FALSE
Children aged 18+	A trial where the drug is a new vaccine	400	0.858979	0.858979	1	FALSE
Children aged 18+	A trial where the medication is intended to affect the brain	414	0.741675	0.741675	1	FALSE
Children aged 18+	A trial with long visits where you need to stay many nights	307.5	0.396608	0.396608	1	FALSE
Children aged 18+	A trial with frequent visits requiring many trips to and from the clinic	341.5	0.682207	0.682207	1	FALSE
Children aged 18+	A trial conducted at a clinic far from my home	336.5	0.603837	0.603837	1	FALSE
Children aged 18+	A trial with a drug being tested for the very first time in humans	531	0.0996982	0.0996982	1	FALSE
Children aged 18+	A trial where the sponsor is a large, foreign, well-known company	350	0.69957	0.69957	1	FALSE
Children aged 18+	A trial where the sponsor is a small, unknown, Swedish company	372	0.896109	0.896109	1	FALSE
Before participating in the trial, did you discuss your participation with anyone?	Age	1271	0.0746248	0.0746248	1	FALSE
Before participating in the trial, did you discuss your participation with anyone?	How would you describe your health?	1579	0.842773	0.842773	1	FALSE
Before participating in the trial, did you discuss your participation with anyone?	What is your highest completed level of education?	1277	0.0651395	0.0651395	1	FALSE
Before participating in the trial, did you discuss your participation with anyone?	What is the travel distance from your home to the trial site?	1289	0.0737131	0.0737131	1	FALSE
Before participating in the trial, did you discuss your participation with anyone?	Income	1428.5	0.318073	0.318073	1	FALSE
Before participating in the trial, did you discuss your participation with anyone?	How satisfied are you overall with your financial situation?	1507	0.570776	0.570776	1	FALSE
Before participating in the trial, did you discuss your participation with anyone?	How many drug trials have you participated in?	1207.5	0.0220217	0.0220217	1	FALSE
Before participating in the trial, did you discuss your participation with anyone?	Is it likely that you would recommend a friend/family member to participate in a trial?	1820	0.125831	0.125831	1	FALSE
Before participating in the trial, did you discuss your participation with anyone?	What was the reaction of relatives and close friends to your decision to participate?	1890	0.0284261	0.0284261	1	FALSE
Before participating in the trial, did you discuss your participation with anyone?	What do you think of the financial compensation in relation to your participation?	1738.5	0.473067	0.473067	1	FALSE
Before participating in the trial, did you discuss your participation with anyone?	What do you think of the oral and written information you received before participating in the trial?	2073.5	0.00593565	0.00593565	1	FALSE
Before participating in the trial, did you discuss your participation with anyone?	During your participation, were you worried about experiencing side effects?	1882.5	0.0997921	0.0997921	1	FALSE
Before participating in the trial, did you discuss your participation with anyone?	How much trust do you have in the competence of the trial personnel (physicians and nurses) to conduct the trial?	1713.5	0.34731	0.34731	1	FALSE
Before participating in the trial, did you discuss your participation with anyone?	How much trust do you have in the Swedish authorities that reviewed and approved the trial?	1862.5	0.142202	0.142202	1	FALSE
Before participating in the trial, did you discuss your participation with anyone?	How challenging has participation been compared to your expectations?	1777	0.334078	0.334078	1	FALSE
Before participating in the trial, did you discuss your participation with anyone?	How likely are you to express interest in participating in more trials?	1500	0.63487	0.63487	1	FALSE
Before participating in the trial, did you discuss your participation with anyone?	The trial being reviewed and approved by authorities	1776.5	0.223674	0.223674	1	FALSE
Before participating in the trial, did you discuss your participation with anyone?	Positive attitude from family and friends towards my participation	2269.5	0.000381794	0.000381794	0.54482	FALSE
Before participating in the trial, did you discuss your participation with anyone?	Probability of experiencing side effects considered to be low	2175.5	0.00168603	0.00168603	1	FALSE
Before participating in the trial, did you discuss your participation with anyone?	Comprehensive health check-up as part of the trial	1844	0.189699	0.189699	1	FALSE
Before participating in the trial, did you discuss your participation with anyone?	Amount of financial compensation	1494	0.481786	0.481786	1	FALSE
Before participating in the trial, did you discuss your participation with anyone?	Competence of trial personnel (doctors and nurses) to conduct the trial	1499.5	0.432241	0.432241	1	FALSE
Before participating in the trial, did you discuss your participation with anyone?	Respectful/considerate treatment from trial personnel	1808	0.204358	0.204358	1	FALSE
Before participating in the trial, did you discuss your participation with anyone?	Drug indication	1783.5	0.305097	0.305097	1	FALSE
Before participating in the trial, did you discuss your participation with anyone?	How the drug is administered	1949	0.0700341	0.0700341	1	FALSE
Before participating in the trial, did you discuss your participation with anyone?	Contributing to medical research	1746	0.444388	0.444388	1	FALSE
Before participating in the trial, did you discuss your participation with anyone?	Opportunity to get to know and socialize with new people during the trial	1774	0.382354	0.382354	1	FALSE
Before participating in the trial, did you discuss your participation with anyone?	Learning about how clinical trials work	1783	0.306015	0.306015	1	FALSE
Before participating in the trial, did you discuss your participation with anyone?	Flexibility to change visit days and times to fit my life	1449	0.410865	0.410865	1	FALSE
Before participating in the trial, did you discuss your participation with anyone?	Short trial duration with few visits	1623.5	0.952735	0.952735	1	FALSE
Before participating in the trial, did you discuss your participation with anyone?	Standard of trial facilities	1668.5	0.753721	0.753721	1	FALSE
Before participating in the trial, did you discuss your participation with anyone?	A trial that has not been reviewed or approved by any authority (government agency)	1415.5	0.303142	0.303142	1	FALSE
Before participating in the trial, did you discuss your participation with anyone?	A trial that has been reviewed and approved only by authorities in another EU country	1176	0.0216802	0.0216802	1	FALSE
Before participating in the trial, did you discuss your participation with anyone?	A trial where you receive no financial compensation	1433.5	0.340925	0.340925	1	FALSE
Before participating in the trial, did you discuss your participation with anyone?	A trial where temporary, mild side effects can be expected	1357	0.166267	0.166267	1	FALSE
Before participating in the trial, did you discuss your participation with anyone?	A trial with an uncomfortable procedure	1226.5	0.0447761	0.0447761	1	FALSE
Before participating in the trial, did you discuss your participation with anyone?	A trial where you would need to be bedridden for parts of certain days due to frequent blood tests	1504.5	0.603438	0.603438	1	FALSE
Before participating in the trial, did you discuss your participation with anyone?	A trial where serious side effects have been observed in animal studies at much higher doses than those used in the trial	1206	0.0334854	0.0334854	1	FALSE
Before participating in the trial, did you discuss your participation with anyone?	A trial where the drug is a new vaccine	1528	0.702252	0.702252	1	FALSE
Before participating in the trial, did you discuss your participation with anyone?	A trial where the medication is intended to affect the brain	1138.5	0.01217	0.01217	1	FALSE
Before participating in the trial, did you discuss your participation with anyone?	A trial with long visits where you need to stay many nights	1275	0.0790972	0.0790972	1	FALSE
Before participating in the trial, did you discuss your participation with anyone?	En.studie.med.frekventa.besök.som.innebär.många.resor.till.och.från.kliniken	1520.5	0.959421	0.959421	1	FALSE
Before participating in the trial, did you discuss your participation with anyone?	A trial conducted at a clinic far from my home	1540.5	0.763792	0.763792	1	FALSE
Before participating in the trial, did you discuss your participation with anyone?	A trial with a drug being tested for the very first time in humans	1329.5	0.141894	0.141894	1	FALSE
Before participating in the trial, did you discuss your participation with anyone?	A trial where the sponsor is a large, foreign, well-known company	1151	0.0119358	0.0119358	1	FALSE
Before participating in the trial, did you discuss your participation with anyone?	A trial where the sponsor is a small, unknown, Swedish company	1353	0.175994	0.175994	1	FALSE
Has any family member/friend advised you against participating?	Age	1668	0.682142	0.682142	1	FALSE
Has any family member/friend advised you against participating?	How would you describe your health?	1920.5	0.319364	0.319364	1	FALSE
Has any family member/friend advised you against participating?	What is your highest completed level of education?	2098.5	0.0655444	0.0655444	1	FALSE
Has any family member/friend advised you against participating?	What is the travel distance from your home to the trial site?	1385	0.0523841	0.0523841	1	FALSE
Has any family member/friend advised you against participating?	Income	1593.5	0.414003	0.414003	1	FALSE
Has any family member/friend advised you against participating?	How satisfied are you overall with your financial situation?	1636	0.554549	0.554549	1	FALSE
Has any family member/friend advised you against participating?	How many drug trials have you participated in?	1996.5	0.180801	0.180801	1	FALSE
Has any family member/friend advised you against participating?	Is it likely that you would recommend a friend/family member to participate in a trial?	1639.5	0.604621	0.604621	1	FALSE
Has any family member/friend advised you against participating?	What was the reaction of relatives and close friends to your decision to participate?	1139	0.00193658	0.00193658	1	FALSE
Has any family member/friend advised you against participating?	What do you think of the financial compensation in relation to your participation?	1466.5	0.121941	0.121941	1	FALSE
Has any family member/friend advised you against participating?	What do you think of the oral and written information you received before participating in the trial?	1587	0.351957	0.351957	1	FALSE
Has any family member/friend advised you against participating?	During your participation, were you worried about experiencing side effects?	1710	0.903099	0.903099	1	FALSE
Has any family member/friend advised you against participating?	How much trust do you have in the competence of the trial personnel (physicians and nurses) to conduct the trial?	1739	0.96294	0.96294	1	FALSE
Has any family member/friend advised you against participating?	How much trust do you have in the Swedish authorities that reviewed and approved the trial?	1497.5	0.155651	0.155651	1	FALSE
Has any family member/friend advised you against participating?	How challenging has participation been compared to your expectations?	2164.5	0.0196396	0.0196396	1	FALSE
Has any family member/friend advised you against participating?	How likely are you to express interest in participating in more trials?	1574.5	0.536903	0.536903	1	FALSE
Has any family member/friend advised you against participating?	The trial being reviewed and approved by authorities	1901.5	0.282249	0.282249	1	FALSE
Has any family member/friend advised you against participating?	Positive attitude from family and friends towards my participation	1629.5	0.533465	0.533465	1	FALSE
Has any family member/friend advised you against participating?	Probability of experiencing side effects considered to be low	2229.5	0.0103324	0.0103324	1	FALSE
Has any family member/friend advised you against participating?	Comprehensive health check-up as part of the trial	1823.5	0.691433	0.691433	1	FALSE
Has any family member/friend advised you against participating?	Amount of financial compensation	2162	0.01806	0.01806	1	FALSE
Has any family member/friend advised you against participating?	Competence of trial personnel (doctors and nurses) to conduct the trial	1795.5	0.762004	0.762004	1	FALSE
Has any family member/friend advised you against participating?	Respectful/considerate treatment from trial personnel	1668.5	0.713862	0.713862	1	FALSE
Has any family member/friend advised you against participating?	Drug indication	1775	0.824541	0.824541	1	FALSE
Has any family member/friend advised you against participating?	How the drug is administered	1777	0.891084	0.891084	1	FALSE
Has any family member/friend advised you against participating?	Contributing to medical research	1893	0.433324	0.433324	1	FALSE
Has any family member/friend advised you against participating?	Opportunity to get to know and socialize with new people during the trial	1745	0.981362	0.981362	1	FALSE
Has any family member/friend advised you against participating?	Learning about how clinical trials work	1537	0.386139	0.386139	1	FALSE
Has any family member/friend advised you against participating?	Flexibility to change visit days and times to fit my life	1898.5	0.374119	0.374119	1	FALSE
Has any family member/friend advised you against participating?	Short trial duration with few visits	1660.5	0.645322	0.645322	1	FALSE
Has any family member/friend advised you against participating?	Standard of trial facilities	1908	0.397062	0.397062	1	FALSE
Has any family member/friend advised you against participating?	A trial that has not been reviewed or approved by any authority (government agency)	1584	0.417655	0.417655	1	FALSE
Has any family member/friend advised you against participating?	A trial that has been reviewed and approved only by authorities in another EU country	1758	0.895626	0.895626	1	FALSE
Has any family member/friend advised you against participating?	A trial where you receive no financial compensation	1643	0.616583	0.616583	1	FALSE
Has any family member/friend advised you against participating?	A trial where temporary, mild side effects can be expected	1627	0.55935	0.55935	1	FALSE
Has any family member/friend advised you against participating?	A trial with an uncomfortable procedure	1666	0.730779	0.730779	1	FALSE
Has any family member/friend advised you against participating?	A trial where you would need to be bedridden for parts of certain days due to frequent blood tests	1916.5	0.317292	0.317292	1	FALSE
Has any family member/friend advised you against participating?	A trial where serious side effects have been observed in animal studies at much higher doses than those used in the trial	1646.5	0.654541	0.654541	1	FALSE
Has any family member/friend advised you against participating?	A trial where the drug is a new vaccine	1807.5	0.687648	0.687648	1	FALSE
Has any family member/friend advised you against participating?	A trial where the medication is intended to affect the brain	1796.5	0.738339	0.738339	1	FALSE
Has any family member/friend advised you against participating?	A trial with long visits where you need to stay many nights	1722	0.958121	0.958121	1	FALSE
Has any family member/friend advised you against participating?	En.studie.med.frekventa.besök.som.innebär.många.resor.till.och.från.kliniken	1351.5	0.0889166	0.0889166	1	FALSE
Has any family member/friend advised you against participating?	A trial conducted at a clinic far from my home	1720.5	0.952336	0.952336	1	FALSE
Has any family member/friend advised you against participating?	A trial with a drug being tested for the very first time in humans	1520	0.262029	0.262029	1	FALSE
Has any family member/friend advised you against participating?	A trial where the sponsor is a large, foreign, well-known company	1394	0.0667939	0.0667939	1	FALSE
Has any family member/friend advised you against participating?	A trial where the sponsor is a small, unknown, Swedish company	1505.5	0.225975	0.225975	1	FALSE

## Sheet: Dunn's
Comparison	Z_Value	P_Value	Categorical_Variable	Ordinal_Variable
Divorced/separated - Married	0.645729	0.259227	Marital status	Age
Divorced/separated - Domestic partnership	2.09543	0.0180664	Marital status	Age
Married - Domestic partnership	3.22826	0.000622719	Marital status	Age
Divorced/separated - Single	2.85285	0.00216646	Marital status	Age
Married - Single	5.59154	1.12532e-08	Marital status	Age
Domestic partnership - Single	1.82625	0.033906	Marital status	Age
Divorced/separated - Living apart together	2.20424	0.0137537	Marital status	Age
Married - Living apart together	2.71713	0.00329256	Marital status	Age
Domestic partnership - Living apart together	0.547079	0.292162	Marital status	Age
Single - Living apart together	-0.510352	0.304902	Marital status	Age
Divorced/separated - Widow/widower	-0.126491	0.449672	Marital status	Age
Married - Widow/widower	-0.529702	0.298159	Marital status	Age
Domestic partnership - Widow/widower	-1.39434	0.0816078	Marital status	Age
Single - Widow/widower	-1.81579	0.0347012	Marital status	Age
Living apart together - Widow/widower	-1.54464	0.0612167	Marital status	Age
Employed - Unemployed	0.761475	0.223187	Occupation	Age
Employed - Parental leave	0.750111	0.226594	Occupation	Age
Unemployed - Parental leave	0.392233	0.347443	Occupation	Age
Employed - Homemaker	-0.756364	0.224716	Occupation	Age
Unemployed - Homemaker	-1.02316	0.153117	Occupation	Age
Parental leave - Homemaker	-1.08102	0.139844	Occupation	Age
Employed - Long-term sick leave/early retirement	-1.06575	0.143269	Occupation	Age
Unemployed - Long-term sick leave/early retirement	-1.26088	0.103676	Occupation	Age
Parental leave - Long-term sick leave/early retirement	-1.31614	0.0940635	Occupation	Age
Homemaker - Long-term sick leave/early retirement	-0.433491	0.332329	Occupation	Age
Employed - Retired	-2.11563	0.0171879	Occupation	Age
Unemployed - Retired	-2.30396	0.0106123	Occupation	Age
Parental leave - Retired	-1.95731	0.0251552	Occupation	Age
Homemaker - Retired	-0.773116	0.219727	Occupation	Age
Long-term sick leave/early retirement - Retired	-0.151416	0.439824	Occupation	Age
Employed - Studerande	5.55822	1.36267e-08	Occupation	Age
Unemployed - Studerande	2.51702	0.00591761	Occupation	Age
Parental leave - Studerande	0.710545	0.238683	Occupation	Age
Homemaker - Studerande	2.20845	0.0136064	Occupation	Age
Long-term sick leave/early retirement - Studerande	2.10294	0.0177357	Occupation	Age
Retired - Studerande	3.86405	5.5762e-05	Occupation	Age
Employed - Unemployed	4.50172	3.37028e-06	Occupation	Income
Employed - Parental leave	0.850278	0.197585	Occupation	Income
Unemployed - Parental leave	-1.04872	0.147153	Occupation	Income
Employed - Homemaker	2.99601	0.0013677	Occupation	Income
Unemployed - Homemaker	0.967268	0.166705	Occupation	Income
Parental leave - Homemaker	1.53974	0.061812	Occupation	Income
Employed - Long-term sick leave/early retirement	1.10187	0.13526	Occupation	Income
Unemployed - Long-term sick leave/early retirement	-0.289249	0.386195	Occupation	Income
Parental leave - Long-term sick leave/early retirement	0.408179	0.341571	Occupation	Income
Homemaker - Long-term sick leave/early retirement	-0.849012	0.197937	Occupation	Income
Employed - Retired	-0.19724	0.42182	Occupation	Income
Unemployed - Retired	-2.36642	0.0089805	Occupation	Income
Parental leave - Retired	-0.795888	0.213048	Occupation	Income
Homemaker - Retired	-2.48259	0.0065216	Occupation	Income
Long-term sick leave/early retirement - Retired	-1.06214	0.144085	Occupation	Income
Employed - Studerande	7.40943	6.34198e-14	Occupation	Income
Unemployed - Studerande	-0.0309786	0.487643	Occupation	Income
Parental leave - Studerande	1.09601	0.136537	Occupation	Income
Homemaker - Studerande	-1.03751	0.149748	Occupation	Income
Long-term sick leave/early retirement - Studerande	0.288076	0.386644	Occupation	Income
Retired - Studerande	2.54994	0.00538701	Occupation	Income
